# Supplementary material for: Functional tumor-reactive CD8 + T cells in pancreatic cancer
Source: J Exp Clin Cancer Res. 2025 Aug 25;44:253. doi: 10.1186/s13046-025-03517-1 (PMC12379552; doi:10.1186/s13046-025-03517-1)
Supplement: Supplementary file 1 — Supplementary Material 1: Table S1. Metadata for cohorts used in this study [file 13046_2025_3517_MOESM1_ESM.xlsx]

## Sheet: Tabelle1
Table S1. Metadata for cohorts used in this study.
orig.ident	study_id	tissue_type	Pubmed	Used for modeling
P20181121	2021 Science	PDAC	34914499	No
PACA.P20181128	2021 Science	PDAC	34914499	No
PACA.P20190225	2021 Science	PDAC	34914499	No
PACA.P20190306	2021 Science	PDAC	34914499	No
P1	2021 CCR	PDAC	34426439	No
P2	2021 CCR	PDAC	34426439	No
P3	2021 CCR	PDAC	34426439	No
P4	2021 CCR	PDAC	34426439	No
P5	2021 CCR	PDAC	34426439	No
PDAC_WY_01	This Study	PDAC	This Study	No
PDSC_WY_02	This Study	PDSC	This Study	No
PDAC_WY_03	This Study	PDAC	This Study	No
PDAC_WY_04	This Study	PDAC	This Study	Yes
PDAC_WY_05	This Study	PDAC	This Study	No
P03	2023 NC	PDAC	36781852	No
P04	2023 NC	PDAC	36781852	No
P05	2023 NC	PDAC	36781852	No
P07	2023 NC	PDAC	36781852	No
P10	2023 NC	PDAC	36781852	No
P12	2023 NC	PDAC	36781852	No
P13	2023 NC	PDAC	36781852	No
P14	2023 NC	PDAC	36781852	No
P15	2023 NC	PDAC	36781852	No
P19	2023 NC	PDAC	36781852	No
P20	2023 NC	PDAC	36781852	No
P22	2023 NC	PDAC	36781852	No
P23	2023 NC	PDAC	36781852	No
P26	2023 NC	PDAC	36781852	No
Case1	2023 NC	PDAC	37612267	No
Case2	2023 NC	PDAC	37612267	No
Case3	2023 NC	PDAC	37612267	No
MDA1	2022_CD	PDAC	35849783	No
MDA2	2022_CD	PDAC	35849783	No
AdjNorm_TISSUE_1	2020 NC	Adj_Norm	34296197	No
AdjNorm_TISSUE_2	2020 NC	Adj_Norm	34296197	No
BL5.h5	2022_Gut	Pancreatitis	34702715	No
BL10.h5	2022_Gut	Pancreatitis	34702715	No
BL11.h5	2022_Gut	Pancreatitis	34702715	No
BL12.h5	2022_Gut	Pancreatitis	34702715	No
TIPC249	2023_STM	PDAC	37967201	Yes
TIPC262	2023_STM	PDAC	37967201	Yes
TIPC282	2023_STM	PDAC	37967201	Yes
TIPC301	2023_STM	PDAC	37967201	Yes
TIPC309	2023_STM	PDAC	37967201	Yes
TIPC416	2023_STM	PDAC	37967201	Yes
TIPC418	2023_STM	PDAC	37967201	Yes
TIPC432	2023_STM	PDAC	37967201	Yes
