# Supplementary material for: Functional tumor-reactive CD8 + T cells in pancreatic cancer
Source: J Exp Clin Cancer Res. 2025 Aug 25;44:253. doi: 10.1186/s13046-025-03517-1 (PMC12379552; doi:10.1186/s13046-025-03517-1)
Supplement: Supplementary file 2 — Supplementary Material 2: Table S2. The blacklist genes [file 13046_2025_3517_MOESM2_ESM.xlsx]

## Sheet: Sheet1
Table S2. The blacklist genes.
HSP90AA1
HSP90AB1
HSPA1A
HSPA6
TRG
TRD
MALAT1
TRA
TRAV8-1
TRAJ45
TRAJ46
TRAJ47
TRAJ48
TRAJ49
TRAJ50
TRAJ51
TRAJ52
TRAJ53
TRAJ54
TRAV8-2
TRAJ55
TRAJ56
TRAJ57
TRAJ58
TRAJ59
TRAJ60
TRAJ61
TRAC
TRAV8-3
TRAV8-4
TRAV8-5
TRAV8-6
TRAV8-7
TRAV9-1
TRAV9-2
TRAV10
TRAV1-1
TRAV11
TRAV12-1
TRAV12-2
TRAV12-3
TRAV13-1
TRAV13-2
TRAV14DV4
TRAV15
TRAV16
TRAV17
TRAV1-2
TRAV18
TRAV19
TRAV20
TRAV21
TRAV22
TRAV23DV6
TRAV24
TRAV25
TRAV26-1
TRAV26-2
TRAV2
TRAV27
TRAV28
TRAV29DV5
TRAV30
TRAV31
TRAV32
TRAV33
TRAV34
TRAV35
TRAV36DV7
TRAV3
TRAV37
TRAV38-1
TRAV38-2DV8
TRAV39
TRAV40
TRAV41
TRAJ1
TRAJ2
TRAJ3
TRAJ4
TRAV4
TRAJ5
TRAJ6
TRAJ7
TRAJ8
TRAJ9
TRAJ10
TRAJ11
TRAJ12
TRAJ13
TRAJ14
TRAV5
TRAJ15
TRAJ16
TRAJ17
TRAJ18
TRAJ19
TRAJ20
TRAJ21
TRAJ22
TRAJ23
TRAJ24
TRAV6
TRAJ25
TRAJ26
TRAJ27
TRAJ28
TRAJ29
TRAJ30
TRAJ31
TRAJ32
TRAJ33
TRAJ34
TRAV7
TRAJ35
TRAJ36
TRAJ37
TRAJ38
TRAJ39
TRAJ40
TRAJ41
TRAJ42
TRAJ43
TRAJ44
TRBV20OR9-2
TRBV21OR9-2
TRBV22OR9-2
TRBV23OR9-2
TRBV24OR9-2
TRBV25OR9-2
TRBV26OR9-2
TRBV29OR9-2
TRBVAOR9-2
TRB
TRBV5-2
TRBV5-3
TRBV5-4
TRBV5-5
TRBV5-6
TRBV5-7
TRBV5-8
TRBV6-1
TRBV6-2
TRBV6-3
TRBV1
TRBV6-4
TRBV6-5
TRBV6-6
TRBV6-7
TRBV6-8
TRBV6-9
TRBV7-1
TRBV7-2
TRBV7-3
TRBV7-4
TRBV2
TRBV7-5
TRBV7-6
TRBV7-7
TRBV7-8
TRBV7-9
TRBV8-1
TRBV8-2
TRBV9
TRBV10-1
TRBV10-2
TRBV3-1
TRBV10-3
TRBV11-1
TRBV11-2
TRBV11-3
TRBV12-1
TRBV12-2
TRBV12-3
TRBV12-4
TRBV12-5
TRBV13
TRBV3-2
TRBV14
TRBV15
TRBV16
TRBV17
TRBV18
TRBV19
TRBV20-1
TRBV21-1
TRBV22-1
TRBV23-1
TRBV4-1
TRBV24-1
TRBV25-1
TRBV26
TRBV27
TRBV28
TRBV29-1
TRBV30
TRBVA
TRBVB
TRBD1
TRBVC
TRBV4-2
TRBD2
TRBJ1-1
TRBJ1-2
TRBJ1-3
TRBJ1-4
TRBJ1-5
TRBJ1-6
TRBJ2-1
TRBJ2-2
TRBJ2-2P
TRBV4-3
TRBJ2-3
TRBJ2-4
TRBJ2-5
TRBJ2-6
TRBJ2-7
TRBC1
TRBC2
TRBV5-1
TRD
TRDJ3
TRDJ4
TRDC
TRDV1
TRDV2
TRDV3
TRDD1
TRDD2
TRDD3
TRDJ1
TRDJ2
TRG
TRGV8
TRGV9
TRGV10
TRGV11
TRGVA
TRGVB
TRGJ1
TRGJ2
TRGJP
TRGJP1
TRGV1
TRGJP2
TRGC1
TRGC2
TRGV2
TRGV3
TRGV4
TRGV5
TRGV5P
TRGV6
TRGV7
RRN18S
ACTB
GAPDH
PGK1
PPIA
RPL13A
RPLP0
ARBP
B2M
YWHAZ
SDHA
TFRC
GUSB
HMBS
HPRT1
TBP
DNAJB1
DUSP1
FOS
JUN

## Sheet: Sheet2
Table S2. The Feature importance of HGVs
Gene	Feature importance
CCDC61	0.00768275
CTLA4	0.00623192
CCDC141	0.00591072
HAVCR2	0.00580005
FBXO2	0.00575966
ZNF518B	0.00528778
TIRAP	0.00516211
DNAJC16	0.00467057
DENND1A	0.00434727
ZNF251	0.00431686
TRIM32	0.00426838
GZMB	0.0040312
IL7R	0.00383227
GPR183	0.00381543
SLC26A6	0.00379626
SLC46A3	0.00363829
KCTD10	0.00358764
TRMU	0.00342111
CXCL13	0.00341441
MGAT4B	0.00326774
ZNF597	0.00317782
PLEKHA5	0.00315397
TTLL1	0.00306768
UAP1L1	0.00299974
ODF3B	0.00299655
EDC3	0.00295926
PUS10	0.0029401
GSTCD	0.0029383
ZNF614	0.00293175
GRAMD4	0.00289327
LMNA	0.00281154
ZBTB49	0.00270274
SLC27A5	0.00267642
TMEM63B	0.0026272
STPG1	0.00262282
KIAA0753	0.00262279
C12orf4	0.00262175
NKG7	0.00260825
VCAM1	0.00257667
TECPR2	0.00254612
ZSCAN25	0.0024507
NCDN	0.00244236
TARBP1	0.00244113
ZNF426	0.00234851
PBX3	0.00234613
ERMP1	0.00234347
HLCS	0.00234067
C11orf54	0.00231818
ZNF568	0.00229245
RNF31	0.00224523
CXCR6	0.00219497
CMC1	0.00218723
LENG9	0.00217304
CCL5	0.00214305
SETD1A	0.00212902
ZNF646	0.00201655
XYLT2	0.00200991
CUL9	0.00200413
FRAT1	0.00197611
VIPAS39	0.00197478
SAMD10	0.00196468
OBSCN	0.0019399
DNAJC30	0.00193071
C2CD2	0.00192099
ZNF28	0.00190712
CRIM1	0.0019028
ARL6	0.00190145
PPM1F	0.00190117
PLA2G15	0.00189638
SH3TC1	0.00188482
URB2	0.00187408
GZMH	0.0018562
FAM168A	0.00185473
TBL2	0.00181478
TIAM2	0.00180389
ZDHHC21	0.00179466
ZNF740	0.00178305
FAM216A	0.00176551
TRIB3	0.00172977
TRAK1	0.00172034
ADCY3	0.00170607
ZNF337	0.00169352
RETSAT	0.00169246
PYGO2	0.0016687
CASD1	0.00166651
SFR1	0.00165591
ERMARD	0.00165477
ZNF341	0.00165361
NEDD4	0.00164341
KCNK5	0.00163823
TMEM64	0.00161754
GNAQ	0.00161627
PCMTD2	0.00159312
ZBTB33	0.00156457
PIGBOS1	0.00154573
RXRA	0.00150909
BBS4	0.00150313
ATP11C	0.00149218
DAG1	0.00142722
RGS1	0.00142303
MTHFR	0.00141645
C1orf216	0.00141172
LAYN	0.00139746
TSNARE1	0.00139131
SLC25A16	0.00137785
ZNF155	0.00137132
EARS2	0.00133597
KRT86	0.00132544
RUFY3	0.00132051
TBC1D10B	0.0012964
ZNF446	0.0012819
MSRB1	0.00126699
TMCO4	0.00123728
MORC2	0.00123706
RPS12	0.00123506
FCHO1	0.00123366
HECTD2	0.00122741
S100A10	0.00122567
TPCN1	0.00121553
ANXA1	0.00121507
VIM	0.00119768
USP35	0.00118874
TULP3	0.00115247
TRIM68	0.00113674
PKD1	0.00113331
CEP162	0.00111711
ST3GAL2	0.00111385
ACSF2	0.00109912
NEU3	0.00108181
KLRG1	0.00107768
ZNF407	0.00106856
XCL2	0.00106694
RNF170	0.00105167
AGO4	0.00105153
IGFLR1	0.00102107
NOL6	0.00101744
BORA	0.00101104
FECH	0.000999478
PRMT6	0.000998592
TNFRSF18	0.000994097
GIT1	0.000987052
ZNF587	0.000977534
RIPK3	0.000977395
EEF1A1	0.000968363
FBRSL1	0.000968264
RPS14	0.000954114
SEC61A2	0.000952366
KBTBD3	0.000944037
ZNF486	0.000940003
DOLPP1	0.000930888
MTMR8	0.000920407
BIK	0.000920023
SLC25A28	0.000919657
MTFMT	0.000916453
CCDC9	0.000906717
DOT1L	0.000901769
COX18	0.000888289
DIS3L	0.000885514
SAMSN1	0.000884736
BMF	0.000884633
ABHD15	0.000883533
AFAP1L2	0.00088226
ZNF80	0.000869391
DHX57	0.000859511
FAM214B	0.000847793
COA7	0.000843683
BAHD1	0.000839716
PHLPP2	0.000836383
ELMOD3	0.00083117
ACP5	0.000824872
ATRN	0.000823755
AGPAT3	0.000823307
FBXL18	0.000822412
LYST	0.000822245
ERCC8	0.000821185
DUSP4	0.000820265
RGPD2	0.000819269
DUS4L	0.000815832
CTSW	0.000806669
CCDC125	0.00080551
CD38	0.000794206
RBPJ	0.000787248
UBE2M	0.000785437
PRDM15	0.000784755
DYRK2	0.000781189
SLC23A2	0.000780364
CD27	0.000772515
MAN1C1	0.000765442
NAP1L5	0.000763214
CARD16	0.000754915
JADE2	0.000753166
CLYBL	0.00075258
LAG3	0.000751851
ATP13A1	0.000749982
TMEM254	0.000737744
MYADM	0.000737377
FASTKD3	0.00073495
NBPF10	0.000734263
YTHDF1	0.000734214
FIZ1	0.00072279
ZADH2	0.00072145
GALNT2	0.000720687
UHRF1BP1	0.000718828
ZFP36	0.000713986
SLC25A45	0.00071285
PAK4	0.000712673
NAIF1	0.000712557
GZMA	0.000709622
XCL1	0.000708056
TNFRSF9	0.000703381
ZSWIM8	0.000692798
RAP2A	0.000691539
TYROBP	0.000676321
IPPK	0.000668561
HEATR3	0.000667019
FAM184A	0.000665173
MYO18A	0.000653897
ELK4	0.000652858
TMEM204	0.000650855
PGPEP1	0.000646028
STYK1	0.000645804
TMEM91	0.000639383
FCGR3A	0.000638823
SLC22A5	0.000637316
ZNF564	0.000636717
MTA1	0.00063188
DNAJC5	0.000624108
LIG4	0.000618636
RPL10	0.000616672
CD52	0.000610725
MTHFSD	0.000590753
ENTPD1	0.000588282
ACSF3	0.000585395
KCNN4	0.000583281
ZNF738	0.000582912
ZNF81	0.000581665
PPARD	0.000581489
GDAP1	0.000581095
ALKBH8	0.000578238
CLDND1	0.000578072
HSPBAP1	0.00057639
P2RX4	0.000575811
TTC24	0.000575374
PIDD1	0.000566628
CD7	0.000564653
SIRPG	0.000561397
CD99L2	0.0005609
ZNF484	0.00056075
ZSCAN32	0.000555959
PDLIM7	0.000553731
KIAA0930	0.000553133
DHRS7B	0.000552838
RCBTB1	0.000550119
MTFR1	0.000549167
CCNY	0.000539186
AGO1	0.000536648
TNFRSF4	0.000535548
MTMR10	0.000535285
LRWD1	0.000533939
FKBP1A	0.000533716
GPR68	0.000532437
RFX1	0.000531877
TMEM131	0.000530378
S1PR1	0.000529086
IDE	0.0005286
ASNS	0.000522721
RNF123	0.000521944
MYO6	0.000516099
C1QTNF6	0.000515262
TCF3	0.000513017
WDPCP	0.000511844
TMEM168	0.000504819
SH3BGRL3	0.000501265
IFNG	0.00049975
SLC25A15	0.000498776
ARL4A	0.000498676
RNF14	0.000498084
GNA12	0.000497456
MED26	0.000497169
INO80B	0.000495738
AHI1	0.000493129
ZSCAN9	0.000486719
CHRNB1	0.000480173
KLF2	0.0004792
TC2N	0.000479105
RBAK	0.000476611
C20orf194	0.000466039
TMTC3	0.000465938
ALOX5AP	0.000465753
DTX3	0.000465108
IFFO1	0.000463618
FTH1	0.000460668
CD74	0.000459278
SGSH	0.000458799
FLCN	0.000457561
RPS3	0.00045659
TMEM182	0.000455279
TIGIT	0.000452437
HLA-DRB5	0.000452073
DBT	0.000452036
LZTS2	0.000442734
GGCX	0.000437935
ETV7	0.000437083
LSP1	0.000436856
RPS18	0.000435859
HLA-DRA	0.000432258
CHST12	0.000431364
GSTM2	0.000431098
PDPR	0.000428661
ZNF771	0.00042697
C1orf159	0.000425643
RPL12	0.000424107
CNNM3	0.000423318
OSGEPL1	0.000420362
SWAP70	0.00041335
TBC1D13	0.00041296
RPS6KA4	0.000411734
SNAP47	0.000411624
RAD51D	0.00040593
CTSD	0.000395358
PLEKHN1	0.000394585
TAF13	0.000394224
OSGIN2	0.000393662
ZFPL1	0.000392126
KIR2DL4	0.000391914
RGS2	0.000391817
ZNF354A	0.000390827
N6AMT1	0.000390719
KIF1C	0.000389196
LYAR	0.000388937
MFSD3	0.000388158
UQCC1	0.000387695
ZNF460	0.000385963
LARP1B	0.000385792
ZNF559	0.000382843
ALS2	0.000381167
DLG3	0.00038016
RPLP2	0.000380156
PHLDA1	0.000377458
GOLGA3	0.000377122
SLA2	0.000376297
DHX35	0.000373738
C1orf162	0.000373189
TAF6L	0.000372338
TEP1	0.000368699
KCTD6	0.000367778
PXYLP1	0.000366464
IRF2BP1	0.000365786
RPS25	0.000365653
HEG1	0.000363824
PERP	0.00036299
CAB39L	0.000360954
C4orf33	0.000359899
RPL8	0.000358724
AKAP5	0.00035825
KIAA0355	0.000358243
PPAT	0.000357682
EPHA4	0.000357399
ZNF510	0.000354849
ZFP82	0.000352805
ETV2	0.000349318
IL2RG	0.000348888
SYPL1	0.000348701
C2orf74	0.000348415
AP1S3	0.000347469
KRBOX4	0.000345503
RPL36	0.000343615
MFN2	0.000343593
TADA2B	0.000342356
CD3D	0.000341163
SLC2A11	0.000339833
KLRF1	0.000339759
CD82	0.000339239
NELFB	0.000339208
PLAGL1	0.000338084
DMWD	0.000337708
SLC30A1	0.000336471
VEGFB	0.000336331
TNFAIP1	0.000336061
RRP9	0.000335986
ZC2HC1A	0.000334828
DUSP28	0.000333204
TOX	0.000332857
ZNF222	0.000331718
ZSCAN26	0.000329834
MFHAS1	0.00032909
IFT80	0.000327339
SAMD4B	0.000327237
NFATC1	0.000326539
RPL9	0.000326328
ZNF778	0.000324462
RPL41	0.000322392
KIF27	0.000321624
RPL38	0.000321236
TESK1	0.000319569
SLC35B2	0.000319242
SLC35A1	0.00031842
MTMR9	0.000318188
ENTPD6	0.000316721
AARS2	0.000315804
ZNF25	0.000315766
STAG3	0.000315407
ZNF286A	0.0003148
GEMIN2	0.000313473
RPL39	0.000312857
RARA	0.000312091
SLC38A9	0.000310181
RCAN2	0.000310092
EXOC6	0.000308917
PRKX	0.000308864
NFIL3	0.000308093
FOXP3	0.000307744
ADRB2	0.000307718
SNAPC4	0.000305704
AHNAK	0.000305519
STK38L	0.000304326
ZXDB	0.000304178
SAMD8	0.000303885
ZNF85	0.000303049
HLA-A	0.000302734
EEF1B2	0.000302521
SOX4	0.000301628
ATP8B4	0.000300959
TNF	0.00030077
NEK7	0.000299083
CCR5	0.000298429
PIK3R1	0.000298166
TPRG1	0.000298162
IZUMO4	0.000297831
DVL3	0.000297032
SETD6	0.000296181
ABCD3	0.000296153
FAM174A	0.000295875
KLRC1	0.000294647
BAP1	0.000294465
SLC43A1	0.000293012
CD3E	0.000292761
MDC1	0.000292442
FBXL6	0.000292251
RABL2B	0.00029214
VAMP3	0.000291991
PGRMC2	0.000290627
GTF2E1	0.000289812
ELL2	0.000289733
VPS37B	0.000289214
MDM1	0.000289177
ADNP2	0.000289079
PARK7	0.000289011
TMEM106B	0.000288917
ASB1	0.000287809
MBD3	0.000287302
MS4A1	0.000286733
LMF1	0.000286499
MSC	0.000285214
PRF1	0.000284826
CES2	0.000284774
TNFSF13B	0.000284473
CALM1	0.000284358
ESRRA	0.000284337
AASDH	0.000283684
SERF2	0.000282852
ZNF525	0.000282427
UTP20	0.000281907
CISH	0.000281901
MBTPS2	0.000281681
RFX7	0.000281463
NCEH1	0.000280751
KLHL15	0.000280398
MNT	0.000278964
VPS11	0.000278674
REC8	0.000278255
ZFYVE26	0.000278083
ATPAF2	0.000278049
ETAA1	0.000277445
PACS2	0.000277134
BET1L	0.000276237
HLA-DRB1	0.000275196
GLYCTK	0.000271231
HSCB	0.000269816
MIER2	0.000269531
PURB	0.000268943
MVK	0.000267075
SLC10A7	0.000266683
ZNF16	0.000266253
CDC42EP3	0.000262973
RPL3	0.000261987
KLRD1	0.000261624
CCZ1B	0.00026131
SUMO2	0.000260618
ADCK2	0.000260082
RPS29	0.000259817
CYB561D1	0.000259776
ZNF586	0.00025937
SNX9	0.000258383
RENBP	0.000257937
FBXO32	0.000257936
MAP3K6	0.000257669
PDCD1	0.000257501
PRMT7	0.000257306
TAGLN2	0.000255852
TNFSF9	0.000255796
RHOH	0.000255762
PORCN	0.000255533
ZNF746	0.000254859
RECQL5	0.00025453
GBA2	0.000253986
FCRL6	0.000252163
PDK1	0.000251656
LSS	0.000251575
RPS15A	0.000250807
RNASEL	0.000250588
SRRT	0.000250377
VILL	0.000248645
MOCS3	0.000248307
ASXL2	0.000248271
PNPLA6	0.000247754
C6orf47	0.000247133
CARS	0.000246764
NAB1	0.000246477
TTC1	0.000244836
KDM5B	0.000243515
HLA-DPB1	0.000243443
TTC32	0.00024335
BRI3	0.000242504
LY6E	0.000241804
NAMPT	0.000241535
ANXA2	0.000241444
CEP120	0.000240334
PARD6G	0.000239011
PRKCI	0.000238389
ZNF561	0.000238365
MECR	0.000238194
SORL1	0.000237115
SMARCD3	0.000236602
SH2D3C	0.000235899
CLECL1	0.000235289
ULK4	0.000234754
PLCD1	0.000233912
RPL30	0.000233911
SLFN12	0.000233659
MXD4	0.000233355
EPHB6	0.000232604
C10orf88	0.000232533
PDSS1	0.000231682
YBX3	0.000231259
ZNF683	0.000231218
WDR4	0.000230502
ZNF786	0.00022952
SMAD7	0.000228689
HCST	0.000227937
NBPF26	0.000226986
DNPH1	0.000226928
NADK2	0.000226821
CD101	0.000226782
LSR	0.000225701
PIK3CB	0.00022521
SARDH	0.000224054
ZCCHC18	0.000223928
TRIM13	0.000222746
MAP4K4	0.000222288
BACH2	0.00022142
RAC2	0.000220111
GZF1	0.000219914
POMC	0.000219853
ZNF677	0.000219569
BTLA	0.000217579
TBC1D23	0.000216518
MCOLN2	0.000216289
RPS19	0.000214489
ZFP36L2	0.00021276
FXYD2	0.000212528
DDX41	0.000212349
TULP4	0.000211914
CLEC2D	0.00021145
RPL13	0.000211097
ZNF675	0.000210597
CD300A	0.00021026
ZNF669	0.000210159
LGR6	0.000209441
SNX13	0.000209004
APBB3	0.000208937
DHRS13	0.000208332
PANX1	0.00020832
SLAMF1	0.000208277
PEX14	0.000207723
DCAF16	0.000207653
NPEPL1	0.000207432
RPRD1A	0.000207234
CBY1	0.000207059
DHRS3	0.000207027
FEM1B	0.000206931
TMEM62	0.000206617
HERC3	0.000206244
CLIC3	0.000206098
TTN	0.000206082
TRIM39	0.000206022
TGFBR2	0.000205015
VAMP5	0.000204874
ZNF296	0.000204771
CRIP1	0.000204246
EIF4A2	0.000204141
TMEM8B	0.00020403
MAST4	0.0002036
NFKBIA	0.000202787
KIAA1671	0.000202713
ERCC6L2	0.0002009
PICK1	0.000200039
DICER1	0.00019994
RIN3	0.000199855
CSGALNACT1	0.000199452
IER2	0.000199074
SLC37A1	0.000198618
H3F3A	0.000197978
PRNP	0.000197944
MAFG	0.000197723
DUSP5	0.000197204
ALDOC	0.000197184
ZNF84	0.000196279
ZNF483	0.000196252
RPL27A	0.00019624
CLIC1	0.000196184
RPS5	0.000196013
PLAC8	0.000195783
INTS5	0.000195739
TXNIP	0.000195391
CD200R1	0.000195381
COQ10A	0.000195211
COX4I1	0.000195034
TRAF5	0.000194851
TRMT61A	0.000194656
AIG1	0.000193791
MSANTD2	0.000193672
NAALADL1	0.000193325
ITGA5	0.000193005
HLA-DMA	0.000192781
PTAR1	0.000192716
HACL1	0.000192079
CIDEB	0.000191978
JUNB	0.000191797
FAM168B	0.000191297
LGALS3	0.000190489
ST8SIA1	0.000190349
KDM4B	0.00019034
SLC31A1	0.000190234
BBS9	0.000190169
TIPARP	0.000190139
AP5Z1	0.000189639
NDFIP2	0.000189579
LAPTM4B	0.000189326
TMEM177	0.000188574
GATB	0.000188368
SMIM3	0.000188326
CCL3	0.000188318
GPR174	0.000188258
CCR4	0.000188165
RPS26	0.000188012
GBP5	0.000186793
HSDL1	0.000186734
RHOB	0.000186402
MAL	0.000186251
C1orf21	0.000186102
GZMM	0.000185926
DUS1L	0.000185712
CD8A	0.000185391
RIPK1	0.000185081
RPS3A	0.000184688
MYO1E	0.000184065
MLLT3	0.000183967
GZMK	0.000183799
RAB37	0.000183762
IFI16	0.000183214
PRKCA	0.000183137
ARHGAP27	0.000183027
PLEKHB1	0.000182002
XPC	0.00018188
TNFSF4	0.000181481
RTKN2	0.000181029
OCEL1	0.000180506
CAMK1	0.000180451
UBE3C	0.000179989
ITGB2	0.000179964
HIP1R	0.000179834
LCP1	0.000179803
ZNF362	0.000179695
MTSS1	0.000179608
MT-CYB	0.000179461
HLA-C	0.000179273
ATAT1	0.000179119
MARCKSL1	0.000179098
TUBB4B	0.000179094
JAKMIP2	0.000178684
BCL2L11	0.000178304
HSPD1	0.000178004
ZFAND4	0.000177502
LRRC2	0.000177477
DHRS7	0.000177376
SCRN2	0.00017715
CFL2	0.000176562
RPS23	0.000176231
PWWP2B	0.000176167
TPST2	0.000175944
RPS4X	0.000175824
STAM	0.000175695
DGKZ	0.000175074
EPHA1	0.000174909
PARP12	0.000174815
NELL2	0.00017479
PLEKHM3	0.000174519
PDK3	0.00017451
S100A6	0.000174323
CTC1	0.000173999
LAT2	0.000173884
TXNDC16	0.000173654
MED19	0.000173533
TBC1D4	0.000173514
TBC1D17	0.000173397
LDLRAD4	0.000173263
TOP3B	0.000172672
EVL	0.000172331
RPL10A	0.000171553
AKNA	0.00017126
CARF	0.000170888
MEF2D	0.000170544
CCR7	0.000170349
PSEN2	0.000169994
LYRM9	0.000169953
HLA-DPA1	0.000169658
MAP3K8	0.000169481
DNAL4	0.000169131
BTG1	0.000168989
CADM1	0.000168935
EIF1AD	0.000168474
RBM43	0.00016806
PRDX5	0.000167913
ITM2C	0.000167427
EZR	0.000167333
NCR3	0.00016683
POM121	0.000166727
BATF	0.000166715
AGFG1	0.000166715
ZNF92	0.000166449
LGALS1	0.000166388
SLC41A1	0.000166067
WDFY1	0.000165536
MADD	0.000165358
ZER1	0.000164947
TBKBP1	0.000164568
C12orf42	0.000164317
MBD1	0.000164066
SIRT5	0.000163895
SOAT1	0.000163854
MKS1	0.000163797
SENP7	0.000163316
EML4	0.000163159
AFAP1	0.000163019
COLGALT2	0.000163019
KIDINS220	0.000162659
MYL6	0.000162658
ACTR3C	0.000162598
HIC2	0.000162338
ELMSAN1	0.000162327
EVI2A	0.000162314
UQCRB	0.000162251
MPRIP	0.000162121
PAG1	0.000161991
ANXA5	0.000161888
KCTD20	0.000161828
AP5B1	0.000161797
DZIP3	0.000161734
PASK	0.000161521
TSPO	0.000161396
ARHGEF19	0.000161205
ID3	0.00016118
ATG4D	0.000161033
PHF21A	0.000160891
DHX38	0.000160489
FOSB	0.000160446
STARD9	0.000160365
FABP5	0.000160295
MED12	0.000160203
B3GALT4	0.000160133
GNE	0.000160047
CSRNP1	0.000160039
CD55	0.000160037
PPP3CC	0.000160006
ICA1	0.000159754
MICAL1	0.000159448
VMAC	0.000159415
MANBAL	0.000159211
PABPC1	0.000158749
ARHGDIB	0.000158626
COX6B1	0.000158333
MYO7A	0.000157865
BTG2	0.000157757
PLP2	0.000157321
TXN	0.000157279
MYBL1	0.000157186
KLF3	0.000157118
EPS15	0.00015684
TMEM140	0.000156792
NCOA2	0.000156728
CCL4	0.000156495
ARRDC3	0.000156296
TTC31	0.000156184
GIMAP1	0.000155768
MLF1	0.00015565
IFI44L	0.000155576
KLF6	0.000155452
FBXO4	0.000155309
PIAS4	0.000155265
CHAMP1	0.000155171
MSL2	0.00015502
RPL32	0.000154886
HLA-B	0.00015482
PPP1R15A	0.000154562
SSH1	0.000154223
XXYLT1	0.000153923
CD9	0.000153791
CAPG	0.000153745
RPL14	0.000153655
ATP9B	0.000153517
AGAP2	0.000153437
MAP2K7	0.000153168
PDE3B	0.000153
IMPAD1	0.000152756
DUSP7	0.000152703
SYNE2	0.000152511
HIGD2A	0.000152384
SNURF	0.000152333
TANK	0.000152277
ZFP62	0.00015227
IFRD1	0.000152119
EMILIN2	0.000151878
RRAGB	0.000151437
SAP130	0.000151318
WBP1L	0.000151283
FUT8	0.000151206
CCDC71	0.000151146
LMNB1	0.000151053
CNTROB	0.000150578
SLC16A6	0.000150359
BLOC1S1	0.000150344
SLC25A43	0.000150134
TNFRSF25	0.000150131
FAM110A	0.00014982
ABHD10	0.000149699
PET117	0.000149665
SLC2A3	0.000149413
PIGG	0.000149218
PRR7	0.000149191
TP53BP2	0.000149157
PYHIN1	0.000149115
MAML1	0.000149091
THAP11	0.000149046
TRIM73	0.000148882
RABAC1	0.000148522
RPS27A	0.000148253
SUB1	0.000148093
ENC1	0.000147985
SERTAD1	0.000147601
IGFBP4	0.000146926
WIPF3	0.000146837
MAP4K5	0.000146821
MAP1LC3A	0.000146467
RHOC	0.000146099
IFNGR1	0.00014572
CBX6	0.000145686
ZMYM2	0.000145589
ZMYM5	0.000145286
CREM	0.000145099
CFL1	0.000145009
NETO2	0.000144836
HPGD	0.000144499
CTSH	0.000144378
CD44	0.000144216
RPL37A	0.000144064
CST7	0.000143915
TSPYL1	0.000143825
ZNF264	0.000143803
GTF2H2	0.000143791
ZDHHC16	0.000143753
MT2A	0.000143721
KIR2DL3	0.000143485
PIGU	0.000143457
MT-ND3	0.00014335
RPS6	0.000143305
TBC1D10A	0.000142627
ZNF276	0.000142624
ZNF687	0.000142588
CD2	0.000142386
SMAD5	0.000141969
ZNF275	0.00014178
PTPRM	0.000141731
GNA15	0.00014162
ITSN2	0.000141536
BAZ2B	0.000141514
SRRD	0.0001413
PET100	0.000141274
FAM53C	0.00014111
ARL4C	0.000141025
R3HDM4	0.00014097
TMSB4X	0.000140644
ARL17A	0.000140431
PTPRE	0.000140368
PDIK1L	0.000140327
TOM1L2	0.000140204
FAM161A	0.000140085
ZNF398	0.000140038
STAT4	0.000139823
IFITM2	0.000139426
ZNF621	0.000139386
PGAM1	0.000139353
SLC25A4	0.000139139
CBX8	0.000139092
ICOS	0.000139021
THRA	0.000138926
FGFBP2	0.000138859
MTA3	0.000138318
PLEK	0.000138285
GCLM	0.000138265
LYSMD4	0.000138167
TCEAL3	0.000137903
IKZF2	0.000137896
COTL1	0.000137885
SESN3	0.00013761
SLC25A46	0.000137547
KLHL2	0.000137513
APOBEC3C	0.000137395
CCSAP	0.000137021
CPEB2	0.000137008
PGAP1	0.000136826
AKAP1	0.000136648
SLC35E2B	0.000136548
SGK1	0.00013649
TLK1	0.000136395
RARG	0.000136256
MRPS27	0.000136208
IL32	0.000136117
NSMF	0.000136098
SYTL2	0.000135995
PIEZO1	0.000135995
MCL1	0.000135945
PSMB10	0.000135617
ARPC4	0.000135587
KLRC4	0.000135568
IL15RA	0.000135503
DUSP6	0.000135454
PAXIP1	0.000135256
LY6G5C	0.000135174
KIAA1191	0.000135122
NLRC5	0.00013501
ZNF230	0.000134833
MED17	0.000134774
ZNF100	0.000134759
TFAP4	0.000134699
PKM	0.000134639
NRBF2	0.000134476
IFI27	0.00013439
CFH	0.000134384
TRABD2A	0.00013412
ZNF384	0.00013406
PLEKHG1	0.000134036
LDHB	0.000133738
NME3	0.000133729
THAP7	0.000133713
FAM3C	0.000133692
CLEC2B	0.000133676
ENO2	0.000133659
NRL	0.000133497
DDX31	0.000133446
FRMD4B	0.000133238
KLHL21	0.000133014
SLC22A18	0.000132774
DEAF1	0.000132772
ST3GAL3	0.000132739
MTPAP	0.00013273
MBP	0.000132633
DYNC2LI1	0.000132489
CHAF1B	0.000132384
TRAF6	0.000132181
MYLIP	0.000132144
RGCC	0.000132099
PRDM1	0.000132021
DKK3	0.000132016
DSE	0.000131989
PHLDA3	0.000131847
SKAP2	0.000131821
IGFBP3	0.000131312
LEF1	0.000131177
ZNF473	0.000131069
RGS14	0.000131037
SRP14	0.00013103
HMG20B	0.000130934
IFITM3	0.000130925
GCC1	0.000130759
SC5D	0.000130595
EPAS1	0.000130545
PTBP3	0.000130444
WDR47	0.000130379
ATP1B1	0.000130309
SH2D2A	0.000130307
MAP4K2	0.000130096
RPL35A	0.00013002
DOCK5	0.000129994
ARGLU1	0.000129918
METTL18	0.000129722
IMPACT	0.000129715
SIDT1	0.000129579
CTU1	0.000129522
UBE2B	0.000129435
AIP	0.000129385
ZNF211	0.000129261
CCDC157	0.000129248
IDS	0.000129147
HSPA8	0.000129043
PIK3IP1	0.000128984
RPL28	0.000128947
GRIPAP1	0.000128944
DENND4A	0.000128868
TNFAIP3	0.000128851
KIFAP3	0.000128651
SREK1IP1	0.000128499
PPP4R1	0.000128447
SOCS3	0.000128287
ARHGAP25	0.000128102
RPL5	0.000128022
PIK3AP1	0.000127971
RPUSD2	0.000127682
PARP6	0.000127603
CORO1A	0.0001276
HSF1	0.000127588
GNLY	0.000127554
R3HCC1L	0.000127469
HNRNPDL	0.000127435
CDC14B	0.00012723
STK38	0.000127224
RBCK1	0.000127222
CDCA7L	0.000127195
XBP1	0.000127051
TERF1	0.000127002
PLBD2	0.000126924
GXYLT1	0.000126876
FAM107B	0.000126808
RIC1	0.000126639
LRIG1	0.000126587
ZNF718	0.000126563
LDLRAP1	0.000126379
TBL3	0.000126361
TNFSF10	0.000126148
BCL9L	0.000126086
DDX3X	0.000125991
ZNF785	0.000125953
SMCHD1	0.000125771
CD69	0.000125713
BRD2	0.000125706
LDOC1	0.000125494
PTMS	0.000125398
PKP4	0.00012515
ZNF75A	0.000125075
CXCR4	0.000124995
G2E3	0.000124951
RPS21	0.000124924
ST6GALNAC4	0.000124824
TMEM115	0.000124806
PHTF2	0.000124781
IFI27L2	0.000124745
SUFU	0.000124623
FAM83D	0.000124598
SSX2IP	0.000124511
SLC4A8	0.000124424
TRIM59	0.000124293
ZBTB24	0.000124276
SLC25A6	0.000124152
KCTD17	0.000124121
PARP8	0.000123941
KPNA2	0.00012391
MTERF4	0.000123816
BEX2	0.000123633
SSBP2	0.000123591
NDUFS5	0.000123395
EGLN1	0.000123343
ORC2	0.000123127
HIST1H1B	0.000123088
ZBP1	0.000122842
TLE4	0.00012284
NEK6	0.000122786
TOB1	0.000122763
MCM5	0.00012273
TSC22D3	0.000122721
SORBS3	0.000122647
PBXIP1	0.000122425
ARID3B	0.000122389
ELP6	0.000122376
RPS28	0.000122319
SKIL	0.000122233
ERLIN2	0.000122221
RMND5B	0.000122023
SPRY1	0.000121966
FLT3LG	0.000121739
MT-CO2	0.000121692
PTGER4	0.000121689
TNFSF14	0.000121684
AKAP11	0.000121562
HOXB4	0.00012147
DBN1	0.000121168
USP13	0.000120812
RSRP1	0.000120646
TRMT10A	0.000120624
SLC39A10	0.000120618
TFCP2	0.000120422
S100A4	0.000120373
SLA	0.000120365
PEX10	0.000120217
ZNF263	0.000120052
TRIM56	0.000119886
RIC3	0.000119845
RPS24	0.0001198
CSNK1G1	0.000119684
SYNGR2	0.000119662
TMBIM1	0.000119543
TUBGCP3	0.000119535
TGFB1	0.000119531
SIN3B	0.000119455
PAOX	0.000119427
GSTM3	0.000119405
USP36	0.00011926
CD247	0.000119206
SLCO3A1	0.000119137
DNAJB2	0.000119097
GADD45B	0.000119065
EPS15L1	0.00011884
ELF1	0.000118804
FPGT	0.000118758
NPC1	0.000118636
LANCL2	0.000118444
ZNF654	0.000118309
RNASEK	0.000118212
ARL6IP5	0.000118155
PDE6B	0.000118093
FAN1	0.000117974
TP53INP1	0.000117916
THADA	0.000117889
POGLUT1	0.000117835
SCAND1	0.000117831
KLHL9	0.000117535
ARHGDIA	0.00011753
MAGEH1	0.000117528
LDHA	0.000117526
SQLE	0.000117433
BIN1	0.000117298
HINT3	0.000117284
PXN	0.000117257
CUL1	0.000117251
MT1E	0.000117213
DYNLT3	0.000117098
PPAN	0.000117079
CKLF	0.000116812
PLXNA3	0.000116766
HNRNPA0	0.000116759
FGL2	0.000116739
GLUL	0.000116737
PRADC1	0.000116697
MIS18BP1	0.000116665
AGTPBP1	0.000116655
DHRS12	0.00011662
STAMBPL1	0.000116551
CEP63	0.00011633
PTGER2	0.000116247
IL9R	0.000116098
EIF3C	0.000116052
SH3BP5	0.000116037
FASN	0.000115975
SGMS1	0.000115942
CPQ	0.000115933
RAB27B	0.000115857
ZNF839	0.000115846
ZNRF1	0.00011578
RHBDD2	0.000115758
CD274	0.000115694
FTL	0.000115667
ICK	0.000115631
HS3ST3B1	0.000115577
CHPT1	0.000115522
ID2	0.00011552
SS18L1	0.000115505
PCNT	0.000115466
APPL2	0.000115376
EIF3J	0.000115371
PTGES3	0.000115264
TCP11L1	0.000115262
TAF7	0.000115259
CAMK1D	0.000115257
FRS2	0.000115227
RPS8	0.000115181
S100A11	0.000115171
BNIP1	0.000115052
PER3	0.000115049
CYSTM1	0.000114855
SCARB2	0.000114836
HIST1H3A	0.000114805
ARAP2	0.000114794
SLC9A3R1	0.000114767
CHN1	0.000114753
ZNF845	0.000114742
RILPL2	0.000114717
PHF23	0.000114693
NADK	0.000114673
SASH3	0.000114561
HIST1H1C	0.000114557
CLPTM1L	0.000114539
RAB10	0.0001144
C6orf226	0.000114345
HNRNPA1	0.000114327
LEPROTL1	0.000114225
TAPBPL	0.000114123
GALNS	0.00011394
NPM1	0.000113908
UTS2	0.000113818
TPMT	0.000113728
C9orf16	0.000113619
NDUFV2	0.000113575
RPL37	0.000113546
UQCR11	0.000113497
IGSF22	0.000113404
UCP2	0.000113392
RIMKLB	0.000113327
CTSC	0.000113323
CCND3	0.000113234
DEXI	0.000112982
DDIT4	0.000112976
DTNB	0.000112963
EIF4E2	0.00011296
HLA-DMB	0.000112958
NBPF15	0.000112935
PTPRC	0.000112826
TSEN34	0.000112804
NR3C1	0.000112777
SEMA4A	0.000112726
SPRYD3	0.000112534
COX8A	0.000112507
MIOS	0.000112387
CCDC159	0.000112183
HAUS3	0.000112159
LAPTM5	0.000112147
AK3	0.000112068
HSF2	0.000112058
CSNK1E	0.000112047
CPNE2	0.000111959
NCAPG2	0.000111929
PAM	0.000111865
FBXO3	0.000111805
TCEAL4	0.000111746
EIF4A1	0.00011169
NDUFB2	0.00011152
SCYL3	0.000111517
NDUFA1	0.000111515
CRYZL1	0.000111439
DNAJB4	0.000111337
PIGM	0.000111246
MAP9	0.000111239
RREB1	0.000111213
UBASH3B	0.000111198
ARHGEF3	0.000110905
MARK4	0.000110795
STRADB	0.000110745
RPL6	0.000110735
HGSNAT	0.000110646
MVB12B	0.000110627
STX3	0.000110574
UBE2F	0.000110565
ARHGAP5	0.000110507
CD3G	0.000110469
SYTL1	0.000110423
PHACTR2	0.000110404
ZNF737	0.00011038
RASSF2	0.000110361
YPEL5	0.00011027
FBXO31	0.000110239
SATB1	0.000110082
TAGAP	0.000110028
PPP1R3B	0.000109984
CD99	0.000109984
MX2	0.000109906
MAPKBP1	0.000109848
GOLIM4	0.000109711
HLA-DQA1	0.000109622
NIT1	0.000109604
SBK1	0.000109364
IFITM1	0.000109352
GATAD2B	0.000109338
PCBP4	0.000109289
IRF1	0.000109271
SEC23B	0.000109266
KCNA3	0.000109224
HEBP2	0.000109157
DCAF5	0.000109094
RPL7	0.000108979
VEZT	0.000108913
DUSP16	0.000108867
A1BG	0.000108863
METTL23	0.00010881
SPEF2	0.000108765
RPL4	0.000108711
PITPNC1	0.000108697
MYL12A	0.000108623
TIMP1	0.000108616
CAMTA2	0.000108596
CD81	0.000108478
PBX4	0.000108423
CEBPB	0.000108322
PTBP2	0.00010823
RPL15	0.000108027
PYCARD	0.000108011
MATK	0.00010799
WDTC1	0.000107957
RPS6KC1	0.000107924
LACTB	0.000107855
ASPM	0.000107834
TMEM245	0.000107818
HERC5	0.000107786
GADD45G	0.000107708
CHMP2B	0.000107655
SCML4	0.000107588
PPP1R13B	0.000107582
BCL2	0.000107575
ARPP19	0.000107562
UBE2I	0.000107545
TMEM200A	0.000107493
PFN1	0.000107161
C17orf67	0.000107083
RRAS	0.000107064
MORC4	0.000107056
APOBEC3H	0.000106998
FASLG	0.000106948
OXLD1	0.000106887
LCP2	0.00010688
WEE1	0.000106841
PECAM1	0.000106737
PLK3	0.000106736
ZXDA	0.000106703
RGS16	0.000106646
ACER3	0.000106564
IL27RA	0.000106468
CYTH1	0.000106407
ZNF267	0.000106351
SYNE1	0.000106324
TNRC6A	0.000106317
DNAJB6	0.00010626
PTGDR	0.000106235
ADAM15	0.000106183
GPATCH3	0.000106169
SMCO4	0.000106143
TNRC6B	0.000106131
DHODH	0.00010612
TRAPPC2B	0.000106092
ITGB1	0.000106085
C7orf26	0.000106077
PKIA	0.000105974
AKIRIN2	0.000105843
COX7B	0.000105789
RPS20	0.000105756
UBOX5	0.000105738
TRANK1	0.000105703
LPXN	0.000105684
CNOT2	0.000105658
CAPN12	0.000105641
CENPM	0.000105509
ARF1	0.000105504
AREG	0.000105474
TBC1D10C	0.00010547
ILF3	0.000105462
PDCD4	0.000105456
SEMA4F	0.00010538
PIGC	0.000105308
RPA3	0.000105274
HELB	0.00010527
IRF5	0.000105203
LIN7B	0.000105201
PPP4R2	0.000105191
MRPS31	0.000105099
ETS1	0.00010507
NCALD	0.000105046
LMBR1	0.000105025
ATXN2	0.000105018
ARPC3	0.000105013
FIS1	0.000105011
FAM162A	0.000105002
ITGAE	0.000104968
SMIM14	0.000104935
MKRN1	0.00010487
ZNF576	0.00010486
WDR73	0.000104713
WDR83OS	0.000104713
JMY	0.000104687
AKIP1	0.000104683
ZNF227	0.00010466
ATAD2B	0.000104467
FKBP5	0.000104412
SLC35E4	0.000104362
NEK4	0.000104359
RPL34	0.000104338
MIIP	0.000104305
WDR35	0.000104297
KIF21B	0.000104263
IFIT2	0.000104133
SNRPB	0.000104049
CLASRP	0.000103975
GM2A	0.000103932
RPS27	0.00010391
CAP1	0.000103908
RPL19	0.000103825
PHKB	0.00010378
LIX1L	0.000103734
KRBA2	0.000103724
SIAH1	0.000103712
TGIF1	0.000103695
ZMAT1	0.000103681
ECE1	0.000103647
PITPNM1	0.000103629
ZNF831	0.000103576
ASPH	0.000103469
KLF12	0.000103439
BANF1	0.000103415
CDKN2AIP	0.000103372
BIRC3	0.000103321
FAM76A	0.000103316
TMSB10	0.000103259
GAN	0.000103228
HLA-DQB1	0.000103225
TUBA1C	0.000103222
STAM2	0.000103221
MAPKAPK3	0.000103203
SAV1	0.000103097
GRAP	0.000103081
EDF1	0.000103055
HCLS1	0.000102989
OGFRL1	0.000102976
C12orf73	0.000102968
SELPLG	0.000102959
AIM2	0.000102925
FXYD5	0.000102903
MPP7	0.000102879
SLC25A35	0.000102855
OSTF1	0.000102825
TRAFD1	0.000102821
ARSA	0.00010273
DDX18	0.000102719
CKS1B	0.000102699
RPL27	0.000102677
RPL23	0.000102603
BBX	0.00010253
PHF11	0.000102516
USP40	0.00010249
ERICH1	0.000102452
CD8B	0.000102444
MAP3K1	0.000102405
CRTAM	0.000102391
HIST1H2AG	0.00010238
GSPT2	0.000102305
KLHDC1	0.000102181
DALRD3	0.000102118
PSMB9	0.000102107
TOE1	0.000102089
CENPH	0.000102041
PSPH	0.000102001
SAP25	0.000101966
GSK3B	0.000101918
MARS2	0.000101915
FAM219B	0.000101823
FBXO28	0.000101801
TMED5	0.000101776
CXCR5	0.000101759
ATG9A	0.000101675
ZNF655	0.000101665
NAF1	0.000101652
H2AFZ	0.000101646
CENPU	0.000101638
KIF16B	0.000101623
DRAP1	0.000101613
LITAF	0.0001016
TMCC1	0.000101579
PEX26	0.000101532
CDKN2D	0.000101523
GOLGA8B	0.000101518
ZFYVE27	0.000101492
GAPVD1	0.000101462
PGLYRP2	0.000101448
CA5B	0.000101407
CHP1	0.000101366
BBC3	0.000101339
PHF20	0.000101299
DNAJB9	0.00010127
ZBTB16	0.000101269
METTL16	0.000101242
TRAT1	0.000101235
RAP1B	0.000101225
CLTA	0.000101106
PPP1R16B	0.000101105
WBP11	0.000101068
METRNL	0.000101065
SCAMP4	0.000101027
PARP10	0.000101009
TRAPPC10	0.000100978
TTLL12	0.000100968
CALM2	0.000100929
TMBIM6	0.00010092
PSME2	0.00010089
CNN2	0.000100861
CLUAP1	0.00010084
SLC25A14	0.000100819
SERPINB9	0.000100782
TPM3	0.000100771
FAM193B	0.000100726
KLRK1	0.000100725
CTSO	0.000100702
CIR1	0.000100314
TRAPPC6B	0.00010031
EID1	0.000100243
ZKSCAN8	0.000100243
YBX1	0.000100213
SLC27A1	0.000100194
CBX7	0.000100115
SYVN1	0.00010007
ACADVL	0.000100013
GBE1	9.99937e-05
TBCC	9.99934e-05
APBA2	9.99934e-05
TLE1	9.9974e-05
OLFM2	9.99519e-05
ZCCHC3	9.98641e-05
GPR171	9.98308e-05
ZC3H6	9.98251e-05
ZFAND5	9.97983e-05
AKT3	9.97767e-05
SMAGP	9.96759e-05
RPS16	9.96703e-05
RAB35	9.9513e-05
ZC3H18	9.94898e-05
MRPL51	9.94653e-05
PDRG1	9.94638e-05
ATP6V1B2	9.94523e-05
SLC27A3	9.94389e-05
SNX27	9.93683e-05
KDM7A	9.93481e-05
DIMT1	9.93062e-05
CCND2	9.92926e-05
CBWD1	9.92847e-05
LPGAT1	9.92824e-05
KLF11	9.92651e-05
SARAF	9.92039e-05
S1PR5	9.91131e-05
CD28	9.91116e-05
MTIF2	9.91108e-05
JMJD4	9.91005e-05
FNBP4	9.91002e-05
BTG3	9.90061e-05
ITCH	9.89599e-05
SGK3	9.8954e-05
TNFSF8	9.89364e-05
CNOT6	9.89334e-05
DUSP2	9.88838e-05
TBL1XR1	9.88381e-05
GEMIN4	9.88142e-05
NOP56	9.8809e-05
PPM1M	9.87912e-05
AP1S1	9.87781e-05
EPB41L5	9.87584e-05
TTC16	9.87233e-05
PLEKHM1	9.86524e-05
UXT	9.85852e-05
UBXN8	9.85407e-05
IPP	9.85184e-05
PBX2	9.85131e-05
PFKFB3	9.8505e-05
LTC4S	9.84683e-05
TGDS	9.8461e-05
PLEKHM2	9.84442e-05
LONP1	9.83735e-05
EPSTI1	9.83627e-05
FXYD7	9.83592e-05
XPOT	9.82985e-05
ODF2L	9.82885e-05
TUBA1A	9.8288e-05
NFIA	9.82847e-05
ZCWPW1	9.82826e-05
GNPTG	9.82535e-05
ZNF431	9.82512e-05
ARSG	9.82158e-05
MT-ND5	9.81609e-05
TAF1C	9.81436e-05
STRN4	9.81349e-05
MRPL54	9.80575e-05
TCF7	9.80442e-05
HIST1H2BG	9.80431e-05
DNAJC27	9.80114e-05
KCTD13	9.79634e-05
PNRC2	9.7946e-05
C14orf93	9.79314e-05
KLHL24	9.78987e-05
THOC1	9.78302e-05
PLSCR1	9.7777e-05
ASMTL	9.77737e-05
CNBD2	9.77585e-05
CBR4	9.77564e-05
PAFAH1B3	9.77051e-05
ZDHHC20	9.76799e-05
UNKL	9.7629e-05
CELF2	9.75068e-05
TTC39B	9.74639e-05
MAPK7	9.74626e-05
COX5B	9.7313e-05
PPP3CA	9.72887e-05
PPP1R14B	9.72295e-05
POLD1	9.72034e-05
SYTL3	9.72027e-05
SMYD2	9.71668e-05
TMEM120A	9.71215e-05
ATG16L2	9.71214e-05
ATF3	9.70753e-05
MAPRE1	9.70299e-05
DAZAP2	9.69621e-05
UBA52	9.6931e-05
ARMCX5	9.685e-05
GPR137B	9.67568e-05
UBE2K	9.67391e-05
NR4A3	9.66662e-05
DDX5	9.66019e-05
BCL6	9.65984e-05
NAPB	9.64467e-05
VAMP4	9.64363e-05
MFN1	9.64228e-05
CD48	9.63596e-05
EXOC8	9.63585e-05
PSMB8	9.63034e-05
RELL1	9.6293e-05
ANK3	9.62478e-05
PREX1	9.62434e-05
PIN1	9.61718e-05
ERGIC1	9.6156e-05
RHBDD3	9.60998e-05
MYL6B	9.6005e-05
CCDC69	9.59558e-05
TK1	9.58618e-05
RSBN1	9.58416e-05
STXBP3	9.58403e-05
B4GALT4	9.58307e-05
HMGB1	9.57481e-05
TYW1B	9.57481e-05
ARL3	9.56719e-05
THAP3	9.56701e-05
POLD4	9.56519e-05
PPP2R5B	9.56415e-05
ACAD9	9.5635e-05
UTP3	9.563e-05
GTF3C2	9.56237e-05
ARHGAP9	9.56236e-05
ICAM2	9.55887e-05
VAV3	9.55881e-05
ZNF14	9.55608e-05
SRSF4	9.55119e-05
NDUFB7	9.54912e-05
PDE7A	9.54362e-05
SMC1A	9.54135e-05
PIGB	9.53443e-05
IRF3	9.53252e-05
PLEKHG2	9.52767e-05
OST4	9.52634e-05
SIAH2	9.52505e-05
KDM3B	9.52421e-05
RPL23A	9.51865e-05
COG5	9.51725e-05
ACSL3	9.51261e-05
SBDS	9.50836e-05
RPL24	9.50659e-05
XRCC6	9.49946e-05
PTTG1IP	9.49702e-05
GRB2	9.49571e-05
ATXN1	9.48823e-05
GABPB1	9.4855e-05
PRPF8	9.48353e-05
IGSF8	9.47958e-05
RSAD1	9.47876e-05
KBTBD6	9.47494e-05
SEC22A	9.47357e-05
GLCCI1	9.47317e-05
FOXN2	9.47287e-05
NDUFS6	9.47183e-05
AOAH	9.47118e-05
TOMM20	9.47102e-05
EEF2	9.47047e-05
HPS4	9.4692e-05
CCDC34	9.46434e-05
KIF3A	9.45878e-05
RORA	9.45821e-05
DOK2	9.45804e-05
IPMK	9.45709e-05
EPN1	9.45511e-05
RBM4	9.45473e-05
PCED1B	9.44907e-05
ETFDH	9.44471e-05
TTC9	9.43331e-05
ZNF623	9.43193e-05
SFMBT2	9.43168e-05
KRI1	9.42898e-05
CCR2	9.42839e-05
ACTA2	9.42186e-05
ZNF395	9.42142e-05
DCTN3	9.41346e-05
TSPYL2	9.41126e-05
UQCRH	9.40417e-05
EEF1D	9.40403e-05
PATL2	9.40166e-05
KLHL6	9.39181e-05
CRY1	9.39035e-05
ZNF136	9.38988e-05
REXO1	9.38859e-05
BCKDK	9.38637e-05
PHF1	9.38246e-05
HIST1H2BN	9.38189e-05
TBC1D25	9.37981e-05
CAMK4	9.37827e-05
SEC11A	9.37753e-05
QDPR	9.37463e-05
CCDC97	9.37402e-05
STX7	9.37134e-05
TNFRSF10A	9.36776e-05
AGTRAP	9.36133e-05
NACC2	9.36117e-05
RNF149	9.35294e-05
GLCE	9.34795e-05
HERC6	9.3444e-05
FAM177A1	9.34352e-05
SOS2	9.33936e-05
PRKAR2A	9.33872e-05
ICAM1	9.33556e-05
PELI1	9.32351e-05
CDC23	9.32282e-05
ARSK	9.32083e-05
PTPN22	9.31724e-05
ATAD5	9.31524e-05
GOLGB1	9.31382e-05
RPS7	9.31158e-05
SREBF1	9.31031e-05
C12orf75	9.30689e-05
ZNF544	9.29671e-05
BNIP3	9.29442e-05
SLC37A4	9.29394e-05
DNAAF2	9.29224e-05
IL18BP	9.28855e-05
ELMOD2	9.28564e-05
CRTC1	9.26994e-05
DYNLL2	9.26715e-05
AZI2	9.26643e-05
HSPE1	9.26537e-05
ING5	9.26359e-05
KLRC2	9.25861e-05
CROCC	9.25573e-05
PPP1CB	9.25319e-05
DGKQ	9.24332e-05
ATP6V0D1	9.23545e-05
BTN3A1	9.23389e-05
GNG2	9.23135e-05
TXNDC17	9.2296e-05
CLCN7	9.22536e-05
JAZF1	9.22478e-05
TSPAN5	9.22332e-05
FEZ2	9.22168e-05
MZT2B	9.22071e-05
ABCA2	9.21922e-05
EED	9.21696e-05
SLFN12L	9.21676e-05
JARID2	9.2159e-05
CTSF	9.21576e-05
FNDC3B	9.21263e-05
TSPAN2	9.20819e-05
MAN2A1	9.20481e-05
SCAPER	9.20366e-05
UPF2	9.20328e-05
PCSK1N	9.20229e-05
TRABD	9.20156e-05
NUP133	9.19979e-05
MAML2	9.1946e-05
DCP2	9.18542e-05
GLB1	9.18433e-05
TMEM38B	9.18281e-05
COX7C	9.18223e-05
NUP88	9.17944e-05
CSNK2B	9.17452e-05
SVIP	9.17451e-05
CITED2	9.17217e-05
SMC4	9.17144e-05
MON1A	9.16872e-05
CD164	9.15822e-05
NXPE3	9.15817e-05
PLOD3	9.15814e-05
MAFK	9.15539e-05
STAT3	9.15508e-05
CALCOCO2	9.15333e-05
VAMP1	9.15284e-05
ZNF652	9.14949e-05
NFKBID	9.14625e-05
MRPL57	9.14551e-05
BCDIN3D	9.1454e-05
RNF44	9.13782e-05
CCDC77	9.13417e-05
SLC39A9	9.13391e-05
RASGRP2	9.12691e-05
APBA3	9.12259e-05
RHOA	9.1225e-05
ZNF699	9.12142e-05
CHPF2	9.12079e-05
NFATC2	9.11023e-05
UBE2D4	9.10778e-05
CSTB	9.104e-05
TRIM14	9.10134e-05
ANKMY1	9.10123e-05
SH3GL1	9.10036e-05
ZNF701	9.09971e-05
RAP1GDS1	9.09221e-05
SPATA20	9.0904e-05
CNPY4	9.08829e-05
RIPK2	9.07718e-05
SRSF11	9.07708e-05
SH2B1	9.07605e-05
CIB1	9.07492e-05
KIAA0513	9.07309e-05
NOTCH2	9.07258e-05
FAM126B	9.0693e-05
C16orf70	9.06791e-05
CCL20	9.06752e-05
TUBA1B	9.06308e-05
THEM4	9.06167e-05
SERTAD3	9.05923e-05
COQ2	9.05698e-05
AARSD1	9.05663e-05
DGKD	9.05352e-05
IFIT3	9.05053e-05
ANTXR2	9.04716e-05
SLC50A1	9.04595e-05
LARS	9.04429e-05
RPS2	9.0434e-05
GALNT11	9.04227e-05
RAD21	9.0417e-05
CALCOCO1	9.03986e-05
SSRP1	9.03565e-05
RRBP1	9.03322e-05
PPIG	9.0328e-05
ETNK1	9.02632e-05
BIRC2	9.02313e-05
CHTF8	9.01985e-05
CUTA	9.01824e-05
CHMP7	9.01742e-05
AFF1	9.01382e-05
UHRF2	9.0137e-05
APBB1IP	9.00638e-05
FAM160B2	9.00078e-05
ANKRD12	8.99504e-05
TIFA	8.99368e-05
AQP3	8.98355e-05
NINJ2	8.98036e-05
ZEB2	8.97967e-05
TCERG1	8.9773e-05
NME4	8.97406e-05
TMEM242	8.97278e-05
PFDN5	8.97261e-05
ACTG1	8.97101e-05
RAI1	8.96878e-05
CLIP4	8.96735e-05
AKIRIN1	8.96731e-05
CDC42SE2	8.96031e-05
CC2D1A	8.9596e-05
VPS26B	8.95493e-05
PDE4B	8.9496e-05
AP2S1	8.94718e-05
LRBA	8.94707e-05
SEC14L1	8.94411e-05
SLC38A2	8.94067e-05
TSC22D2	8.93977e-05
MAGED2	8.93951e-05
TOMM5	8.9367e-05
MOSPD3	8.93653e-05
NUDT14	8.9356e-05
SUMO1	8.93425e-05
ISCA2	8.92995e-05
C11orf49	8.92885e-05
EEFSEC	8.92846e-05
IVNS1ABP	8.92659e-05
MIER1	8.91381e-05
TCF25	8.91311e-05
KIAA2013	8.91256e-05
SENP6	8.90796e-05
ANXA7	8.90441e-05
RELT	8.89051e-05
PFDN4	8.88872e-05
STXBP4	8.88792e-05
INPP4A	8.88528e-05
RPL31	8.88065e-05
DUSP10	8.87904e-05
IL23A	8.8776e-05
ALDH6A1	8.87318e-05
GPSM3	8.87275e-05
TTC4	8.869e-05
TRIM24	8.86671e-05
IL18RAP	8.86639e-05
RANBP2	8.86512e-05
ADAT1	8.85763e-05
SNRNP70	8.85265e-05
ANKRD10	8.85105e-05
SBF1	8.84976e-05
PIAS1	8.84909e-05
FYN	8.84883e-05
TRIM22	8.84831e-05
AP1B1	8.84491e-05
RGS10	8.84352e-05
VPS18	8.84351e-05
ZNF169	8.84196e-05
TMEM256	8.83927e-05
SF3A3	8.83905e-05
CACTIN	8.83503e-05
POLR3C	8.82674e-05
KTN1	8.82496e-05
GSTM4	8.82108e-05
POLD3	8.82069e-05
DDIT3	8.81936e-05
ARID5A	8.81402e-05
ETV3	8.81364e-05
EXD3	8.81245e-05
C17orf49	8.8114e-05
ASF1B	8.80806e-05
HAUS4	8.80696e-05
SERP1	8.80685e-05
SRSF7	8.80418e-05
GBP2	8.8038e-05
CNBP	8.80214e-05
DCTN5	8.79876e-05
TMLHE	8.79815e-05
CDCA8	8.79691e-05
CYTIP	8.7965e-05
ZBTB7B	8.79611e-05
GABARAP	8.79563e-05
HPS6	8.79465e-05
DCXR	8.79414e-05
AMN1	8.79214e-05
PPP1R21	8.78584e-05
TRIB2	8.78509e-05
ERN1	8.78363e-05
SLU7	8.77788e-05
BCAS3	8.77138e-05
PSIP1	8.7702e-05
APEX1	8.76647e-05
FRMD8	8.76618e-05
FAM114A2	8.76212e-05
U2AF1L4	8.76064e-05
RPSA	8.76002e-05
PLEKHB2	8.75903e-05
RASSF5	8.75665e-05
OTUB1	8.75523e-05
LBH	8.75336e-05
WDR60	8.75257e-05
SRCAP	8.75163e-05
ACACB	8.74743e-05
DLG1	8.74647e-05
VDR	8.74605e-05
ATP1A1	8.73535e-05
PTMA	8.73165e-05
STYXL1	8.73153e-05
FLNA	8.728e-05
CAMKK2	8.72658e-05
NKTR	8.72387e-05
PRR13	8.71505e-05
RAB39B	8.71448e-05
ITGA6	8.71315e-05
RNF168	8.71063e-05
ARMC6	8.70862e-05
GON4L	8.70388e-05
DOCK7	8.69945e-05
IDUA	8.69843e-05
ZNF44	8.69763e-05
PAK2	8.68753e-05
GDF11	8.68719e-05
MT-ND1	8.68549e-05
UTP23	8.68341e-05
RALGAPA1	8.68308e-05
USP3	8.67905e-05
SETD2	8.67693e-05
ACSL5	8.66935e-05
ZBTB2	8.66907e-05
TSEN54	8.66753e-05
BRAP	8.66637e-05
PUS1	8.66219e-05
RPLP1	8.66067e-05
BZW1	8.65908e-05
TMA16	8.65694e-05
THEMIS2	8.65681e-05
RAP2B	8.65651e-05
DDX46	8.65642e-05
STK10	8.65574e-05
RAD23A	8.65458e-05
[truncated: 6,682 more rows]
