# Supplementary material for: Functional tumor-reactive CD8 + T cells in pancreatic cancer
Source: J Exp Clin Cancer Res. 2025 Aug 25;44:253. doi: 10.1186/s13046-025-03517-1 (PMC12379552; doi:10.1186/s13046-025-03517-1)
Supplement: Supplementary file 3 — Supplementary Material 3: Table S3. Quantitative summary of multiplexed immunofluorescence (mIF) analysis in tumor and non-tumor regions [file 13046_2025_3517_MOESM3_ESM.xlsx]

## Sheet: Sheet1
Table S3. Quantitative summary of multiplexed immunofluorescence (mIF) analysis in tumor and non-tumor regions.
Region	Parameter	Value
Tumor	NECTIN-2+ cell density (number/mm²)	411.998
Tumor	NECTIN-2+ signal intensity	25.8248
Tumor	CD8+ cell density (number/mm²)	812.551
Tumor	CD8+ signal intensity	13.2509
Tumor	Mean distance: NECTIN-2+ to CD8+ (μm)	22.5079
Tumor	Mean distance: NECTIN-2+ to PanCK+ (μm)	32.633
Non-tumor	NECTIN-2+ cell density (number/mm²)	68.0713
Non-tumor	CD8+ cell density (number/mm²)	113.452
Non-tumor	NECTIN-2+ signal intensity	15.3687
Non-tumor	CD8+ signal intensity	31.3498
Non-tumor	Mean distance: NECTIN-2+/PanCK− to CD8+/PanCK− (μm)	66.0444
Non-tumor	NECTIN-2+ cell positivity rate (%)	2.5
Non-tumor	CD8+ cell positivity rate (%)	4.16667
Tumor	NECTIN-2+ cell positivity rate (%)	4.58599
Tumor	CD8+ cell positivity rate (%)	9.04459
