# Supplementary material for: Functional tumor-reactive CD8 + T cells in pancreatic cancer
Source: J Exp Clin Cancer Res. 2025 Aug 25;44:253. doi: 10.1186/s13046-025-03517-1 (PMC12379552; doi:10.1186/s13046-025-03517-1)
Supplement: Supplementary file 4 — Supplementary Material 4: Table S4. Clinical information of the neoadjuvant immunotherapy cohort for pancreatic cancer [file 13046_2025_3517_MOESM4_ESM.xlsx]

## Sheet: Tabelle1
Table S4. Clinical information of the neoadjuvant immunotherapy cohort for pancreatic cancer
ID	DFS	DFS_Time	OS	OS_Time	Age	Sex	Tumor Size(cm)	Tumor Grade	OS > 2	Therapy	Pre- treatment treatment Research Biopsy	Lymph Node Status	Margin
P-16	0	1404	0	1404	80	M	1.8	G2	1	GVAX	No	0/17	Neg
P-44	1	127	1	127	73	F	5	G3	0	GVAX	Yes	4/28	Neg
P-2	1	466	0	1211	47	M	1.4	G2	1	GVAX	Yes	0/32	Neg
P-42	1	826	0	1222	63	F	3.5	G2	1	GVAX	No	6/23	Neg
P-6	1	127	1	127	60	M	3	G3	0	GVAX	No	3/36	Neg
P-20	1	534	1	776	69	F	5	G3	1	GVAX	No	5/25	Neg
P-33	0	762	0	762	67	F	3	G2	1	GVAX	Yes	9/15	Neg
P-26	1	400	0	1393	60	F	4	G2	1	GVAX + Nivo	Yes	2/18	Neg
P-28	1	668	1	957	72	M	2.5	G2	1	GVAX + Nivo	Yes	1/14	Neg
P-24	1	568	1	822	72	M	4	G2	1	GVAX + Nivo	Yes	10/19	Neg
P-11	1	400	1	652	69	F	1.8	G2	0	GVAX + Nivo	Yes	0/34	Neg
P-17	1	242	1	769	53	M	3	G2	1	GVAX + Nivo	Yes	2/29	Pos
P-41	1	562	1	562	76	F	1.7	G2	0	GVAX + Nivo	Yes	2/9	Neg
P-3	0	739	0	739	53	M	3.8	G2	1	GVAX + Nivo	Yes	7/21	Neg
