# Supplementary material for: Functional tumor-reactive CD8 + T cells in pancreatic cancer
Source: J Exp Clin Cancer Res. 2025 Aug 25;44:253. doi: 10.1186/s13046-025-03517-1 (PMC12379552; doi:10.1186/s13046-025-03517-1)
Supplement: Supplementary file 5 — Supplementary Material 5: Table S5. Clinical characteristics of patients in this study [file 13046_2025_3517_MOESM5_ESM.xlsx]

## Sheet: Sheet1
Table S5. Clinical characteristics of patients in this study
Characteristics				PDAC_WY_01	PDSC_WY_02	PDAC_WY_03	PDAC_WY_04	PDAC_WY_05
Age				73	72	73	51	76
Sex				Male	Male	Female	Male	Male
Surgical				WP	Distal pancreatectomy	WP	PD	PD
TNM				ⅡA	ⅡA	ⅡB	ⅡA	ⅠB
Disease grade				Mod - poor diff PDAC	Poor - mod diff SCC	Hi - Mod diff PDAC	Mod - poor diff PDAC	Hi Mod diff ADC
Treatment history				PTX	Naïve	Naïve	Naïve	Naïve
mIHC				Yes	NA	NA	NA	Yes
scRNA-seq				Yes	Yes	Yes	Yes	NA
Organoid				NA	NA	NA	YES	NA
