# Supplementary material for: Functional tumor-reactive CD8 + T cells in pancreatic cancer
Source: J Exp Clin Cancer Res. 2025 Aug 25;44:253. doi: 10.1186/s13046-025-03517-1 (PMC12379552; doi:10.1186/s13046-025-03517-1)
Supplement: Supplementary file 6 — Supplementary Material 6: Table S6. DEGs of T cell subtypes [file 13046_2025_3517_MOESM6_ESM.xlsx]

## Sheet: Sheet1
Table S7. Evaluation of different algorithms
Model	Accuracy	Precision	Recall	Specificity	F1 Score	AUC-ROC
Logistic Regression	0.72	0.77	0.71	0.74	0.74	0.79
Random Forest	0.81	0.84	0.79	0.83	0.82	0.89
SVM	0.77	0.81	0.75	0.79	0.78	0.84
MLP (Deep Learning baseline)	0.76	0.82	0.73	0.81	0.77	0.83
Our Model	0.88	0.9	0.81	0.94	0.89	0.95
Evaluating published algorithms and our algorithm
TRTpred + MixTRTpred	train	validation
accuracy	0.820041	0.731495
precision	0.829384	0.836412
auc	0.889581	0.855494
Our Method	train	validation
accuracy	0.8785	0.808633
precision	0.897223	0.884375
auc	0.947953	0.887512
