# Supplementary material for: Functional tumor-reactive CD8 + T cells in pancreatic cancer
Source: J Exp Clin Cancer Res. 2025 Aug 25;44:253. doi: 10.1186/s13046-025-03517-1 (PMC12379552; doi:10.1186/s13046-025-03517-1)
Supplement: Supplementary file 7 — Supplementary Material 7: Table S7. Evaluation of different algorithms [file 13046_2025_3517_MOESM7_ESM.xlsx]

## Sheet: cell_marker_genes
Table S6. DEGs of T cell subtypes
ID	p_val	avg_log2FC	pct.1	pct.2	p_val_adj	cluster	gene
CXCL13	0	3.36409	0.59	0.046	0	terminal_Tex	CXCL13
GZMB	0	2.47935	0.944	0.343	0	terminal_Tex	GZMB
KRT86	0	2.32811	0.403	0.033	0	terminal_Tex	KRT86
TNFRSF18	0	1.79703	0.417	0.054	0	terminal_Tex	TNFRSF18
TIGIT	0	1.76987	0.75	0.235	0	terminal_Tex	TIGIT
LAYN	0	1.60911	0.412	0.019	0	terminal_Tex	LAYN
ACP5	0	1.57456	0.517	0.088	0	terminal_Tex	ACP5
CTLA4	0	1.57022	0.564	0.082	0	terminal_Tex	CTLA4
LAG3	0	1.55395	0.715	0.265	0	terminal_Tex	LAG3
GEM	0	1.50517	0.369	0.027	0	terminal_Tex	GEM
VCAM1	0	1.48655	0.397	0.046	0	terminal_Tex	VCAM1
TNFRSF9	0	1.45471	0.465	0.072	0	terminal_Tex	TNFRSF9
DUSP4	0	1.42324	0.824	0.361	0	terminal_Tex	DUSP4
GAPDH	0	1.37507	0.984	0.843	0	terminal_Tex	GAPDH
RBPJ	0	1.3636	0.724	0.243	0	terminal_Tex	RBPJ
HAVCR2	0	1.35677	0.51	0.071	0	terminal_Tex	HAVCR2
CTSW	0	1.34108	0.827	0.491	0	terminal_Tex	CTSW
CXCR6	0	1.33088	0.572	0.179	0	terminal_Tex	CXCR6
HLA-DRB1	0	1.31635	0.851	0.455	0	terminal_Tex	HLA-DRB1
CD7	0	1.28306	0.883	0.547	0	terminal_Tex	CD7
ALOX5AP	0	1.2641	0.809	0.459	0	terminal_Tex	ALOX5AP
ENTPD1	0	1.2621	0.395	0.032	0	terminal_Tex	ENTPD1
IGFLR1	0	1.23743	0.482	0.114	0	terminal_Tex	IGFLR1
PHLDA1	0	1.22325	0.624	0.189	0	terminal_Tex	PHLDA1
NDFIP2	0	1.20559	0.419	0.062	0	terminal_Tex	NDFIP2
FKBP1A	0	1.16855	0.66	0.245	0	terminal_Tex	FKBP1A
PKM	0	1.16042	0.673	0.312	0	terminal_Tex	PKM
GALNT2	0	1.12705	0.429	0.089	0	terminal_Tex	GALNT2
HLA-DRB5	0	1.10264	0.628	0.235	0	terminal_Tex	HLA-DRB5
LINC01871	0	1.08786	0.481	0.193	0	terminal_Tex	LINC01871
SNX9	0	1.08614	0.431	0.108	0	terminal_Tex	SNX9
HLA-DRA	0	1.07893	0.682	0.312	0	terminal_Tex	HLA-DRA
CSF1	0	1.06515	0.253	0.063	0	terminal_Tex	CSF1
CCL3	0	1.06377	0.412	0.156	0	terminal_Tex	CCL3
KLRC2	0	1.03701	0.298	0.094	0	terminal_Tex	KLRC2
KIR2DL4	0	1.02043	0.258	0.024	0	terminal_Tex	KIR2DL4
IFI6	0	1.01269	0.47	0.175	0	terminal_Tex	IFI6
CARD16	0	1.01042	0.602	0.242	0	terminal_Tex	CARD16
CREM	0	1.00938	0.771	0.497	0	terminal_Tex	CREM
PRF1	0	0.988951	0.75	0.364	0	terminal_Tex	PRF1
CD82	0	0.987219	0.509	0.165	0	terminal_Tex	CD82
TPI1	0	0.953065	0.807	0.488	0	terminal_Tex	TPI1
PGAM1	0	0.937681	0.662	0.319	0	terminal_Tex	PGAM1
SNAP47	0	0.928135	0.335	0.061	0	terminal_Tex	SNAP47
SH2D2A	0	0.91385	0.676	0.342	0	terminal_Tex	SH2D2A
ITGAE	0	0.911709	0.577	0.216	0	terminal_Tex	ITGAE
FAM3C	0	0.906157	0.352	0.092	0	terminal_Tex	FAM3C
CD63	0	0.892316	0.753	0.382	0	terminal_Tex	CD63
BATF	0	0.887385	0.491	0.192	0	terminal_Tex	BATF
PGK1	0	0.881899	0.803	0.508	0	terminal_Tex	PGK1
RGS1	0	0.875971	0.86	0.527	0	terminal_Tex	RGS1
SIRPG	0	0.862524	0.436	0.111	0	terminal_Tex	SIRPG
SLA2	0	0.860202	0.525	0.209	0	terminal_Tex	SLA2
PTMS	0	0.857052	0.47	0.17	0	terminal_Tex	PTMS
HLA-DPA1	0	0.85408	0.816	0.471	0	terminal_Tex	HLA-DPA1
AHI1	0	0.850843	0.411	0.104	0	terminal_Tex	AHI1
ANXA5	0	0.849069	0.646	0.299	0	terminal_Tex	ANXA5
PDCD1	0	0.843936	0.428	0.124	0	terminal_Tex	PDCD1
CCND2	0	0.84367	0.606	0.29	0	terminal_Tex	CCND2
CTSD	0	0.838051	0.734	0.363	0	terminal_Tex	CTSD
MTHFD2	0	0.81783	0.488	0.181	0	terminal_Tex	MTHFD2
RALA	0	0.816967	0.457	0.164	0	terminal_Tex	RALA
NKG7	0	0.805829	0.936	0.714	0	terminal_Tex	NKG7
FABP5	0	0.799066	0.544	0.235	0	terminal_Tex	FABP5
CARS	0	0.794605	0.287	0.067	0	terminal_Tex	CARS
ATP8B4	0	0.781182	0.255	0.023	0	terminal_Tex	ATP8B4
IL2RG	0	0.775401	0.849	0.566	0	terminal_Tex	IL2RG
SYNGR2	0	0.773583	0.443	0.173	0	terminal_Tex	SYNGR2
RAB27A	0	0.770617	0.606	0.272	0	terminal_Tex	RAB27A
SAMSN1	0	0.765269	0.788	0.459	0	terminal_Tex	SAMSN1
LY6E	0	0.750373	0.742	0.428	0	terminal_Tex	LY6E
HLA-DQA1	0	0.744679	0.498	0.208	0	terminal_Tex	HLA-DQA1
SH3BGRL3	0	0.739988	0.983	0.856	0	terminal_Tex	SH3BGRL3
NAMPT	0	0.738695	0.534	0.218	0	terminal_Tex	NAMPT
PARK7	0	0.727796	0.75	0.427	0	terminal_Tex	PARK7
MYL6	0	0.722228	0.972	0.818	0	terminal_Tex	MYL6
LSP1	0	0.706123	0.812	0.538	0	terminal_Tex	LSP1
BST2	0	0.705222	0.581	0.283	0	terminal_Tex	BST2
DNPH1	0	0.702518	0.367	0.106	0	terminal_Tex	DNPH1
CD3D	0	0.69797	0.956	0.718	0	terminal_Tex	CD3D
LYST	0	0.693297	0.609	0.271	0	terminal_Tex	LYST
CDK6	0	0.684512	0.386	0.135	0	terminal_Tex	CDK6
CCL5	0	0.672937	0.973	0.905	0	terminal_Tex	CCL5
RHOA	0	0.658694	0.857	0.601	0	terminal_Tex	RHOA
HLA-DMA	0	0.655085	0.424	0.148	0	terminal_Tex	HLA-DMA
SRGAP3	0	0.652881	0.252	0.071	0	terminal_Tex	SRGAP3
CHST12	0	0.646044	0.472	0.2	0	terminal_Tex	CHST12
SEC14L1	0	0.636966	0.377	0.135	0	terminal_Tex	SEC14L1
NELL2	0	0.632063	0.354	0.106	0	terminal_Tex	NELL2
NAB1	0	0.624924	0.283	0.057	0	terminal_Tex	NAB1
TNIP3	0	0.623092	0.377	0.127	0	terminal_Tex	TNIP3
ACTB	0	0.62064	0.995	0.949	0	terminal_Tex	ACTB
TNFSF10	0	0.607287	0.334	0.116	0	terminal_Tex	TNFSF10
ASXL2	0	0.606469	0.376	0.137	0	terminal_Tex	ASXL2
HLA-A	0	0.604856	0.998	0.966	0	terminal_Tex	HLA-A
CD38	0	0.601247	0.278	0.08	0	terminal_Tex	CD38
STAM	0	0.547061	0.264	0.068	0	terminal_Tex	STAM
UBE2F	0	0.538417	0.267	0.082	0	terminal_Tex	UBE2F
FUT8	0	0.528602	0.285	0.079	0	terminal_Tex	FUT8
B2M	0	0.35003	1	0.997	0	terminal_Tex	B2M
BLOC1S1	2.55022e-307	0.62062	0.576	0.276	1.00785e-302	terminal_Tex	BLOC1S1
MIR155HG	1.71686e-304	0.712358	0.284	0.093	6.78502e-300	terminal_Tex	MIR155HG
CD74	3.55488e-301	0.833177	0.91	0.703	1.40489e-296	terminal_Tex	CD74
SLC7A5	1.13758e-300	0.730829	0.514	0.239	4.49571e-296	terminal_Tex	SLC7A5
CLEC2D	2.62493e-299	0.628131	0.713	0.394	1.03737e-294	terminal_Tex	CLEC2D
IL2RB	5.79493e-298	0.823435	0.528	0.257	2.29016e-293	terminal_Tex	IL2RB
CD27	1.05512e-295	0.663309	0.529	0.247	4.16982e-291	terminal_Tex	CD27
PRDX5	1.48132e-292	0.609893	0.569	0.278	5.85417e-288	terminal_Tex	PRDX5
CD9	2.41372e-291	0.807665	0.258	0.083	9.53903e-287	terminal_Tex	CD9
RABAC1	4.60119e-286	0.611532	0.705	0.397	1.81839e-281	terminal_Tex	RABAC1
CD8A	4.678e-284	0.650922	0.871	0.632	1.84875e-279	terminal_Tex	CD8A
PSME2	2.67271e-280	0.641774	0.713	0.404	1.05626e-275	terminal_Tex	PSME2
RAB3GAP1	1.24714e-278	0.444733	0.273	0.09	4.92871e-274	terminal_Tex	RAB3GAP1
TOX	2.01614e-278	0.466783	0.382	0.15	7.96779e-274	terminal_Tex	TOX
NR3C1	3.77221e-276	0.688788	0.664	0.373	1.49078e-271	terminal_Tex	NR3C1
GZMH	1.98476e-275	0.642503	0.724	0.411	7.84378e-271	terminal_Tex	GZMH
ARPC1B	8.51855e-274	0.587314	0.746	0.439	3.36653e-269	terminal_Tex	ARPC1B
ENO1	1.50134e-273	0.706909	0.716	0.427	5.93328e-269	terminal_Tex	ENO1
RHBDD2	5.15243e-273	0.581647	0.408	0.171	2.03624e-268	terminal_Tex	RHBDD2
PSMA2	2.00993e-269	0.557178	0.509	0.239	7.94324e-265	terminal_Tex	PSMA2
G3BP2	4.68873e-268	0.667691	0.686	0.399	1.85299e-263	terminal_Tex	G3BP2
RGS2	3.86228e-264	0.801288	0.597	0.32	1.52637e-259	terminal_Tex	RGS2
PDE4D	7.68548e-261	0.536338	0.535	0.258	3.0373e-256	terminal_Tex	PDE4D
CFL1	1.16949e-259	0.487898	0.965	0.833	4.62183e-255	terminal_Tex	CFL1
HLA-DPB1	3.5447e-259	0.569639	0.795	0.494	1.40087e-254	terminal_Tex	HLA-DPB1
HSBP1	1.55732e-258	0.433129	0.329	0.124	6.15452e-254	terminal_Tex	HSBP1
CTSC	6.7899e-258	0.682422	0.676	0.385	2.68337e-253	terminal_Tex	CTSC
CSNK2B	2.49072e-257	0.52055	0.572	0.287	9.84332e-253	terminal_Tex	CSNK2B
BCL2L11	3.55672e-255	0.472885	0.268	0.092	1.40562e-250	terminal_Tex	BCL2L11
KLRD1	6.24985e-253	0.607852	0.573	0.291	2.46994e-248	terminal_Tex	KLRD1
DUSP16	4.56889e-252	0.433123	0.302	0.111	1.80563e-247	terminal_Tex	DUSP16
HDLBP	2.57091e-250	0.467299	0.307	0.115	1.01602e-245	terminal_Tex	HDLBP
PTTG1	5.19836e-250	0.478812	0.416	0.177	2.05439e-245	terminal_Tex	PTTG1
PLSCR1	1.07525e-244	0.498821	0.299	0.112	4.24939e-240	terminal_Tex	PLSCR1
GBP2	3.82657e-243	0.514474	0.512	0.251	1.51226e-238	terminal_Tex	GBP2
SUMO2	1.33575e-239	0.517448	0.856	0.617	5.27888e-235	terminal_Tex	SUMO2
SERF2	5.58359e-239	0.514041	0.957	0.825	2.20663e-234	terminal_Tex	SERF2
CD2BP2	2.39161e-238	0.409565	0.297	0.111	9.45166e-234	terminal_Tex	CD2BP2
TAP1	6.83249e-238	0.529415	0.534	0.269	2.7002e-233	terminal_Tex	TAP1
SEM1	9.1177e-238	0.642089	0.529	0.279	3.60331e-233	terminal_Tex	SEM1
NAP1L4	2.63602e-233	0.540261	0.566	0.297	1.04175e-228	terminal_Tex	NAP1L4
PELI1	1.22893e-231	0.500678	0.258	0.093	4.85674e-227	terminal_Tex	PELI1
WDR83OS	7.49144e-231	0.503584	0.627	0.341	2.96062e-226	terminal_Tex	WDR83OS
ARPC2	1.79094e-230	0.515367	0.897	0.679	7.07778e-226	terminal_Tex	ARPC2
ID3	9.6082e-230	0.75592	0.263	0.097	3.79716e-225	terminal_Tex	ID3
ARL8B	6.77773e-228	0.424843	0.289	0.109	2.67856e-223	terminal_Tex	ARL8B
GNG5	6.80422e-228	0.544608	0.644	0.362	2.68903e-223	terminal_Tex	GNG5
MIF	4.81932e-227	0.616571	0.863	0.634	1.9046e-222	terminal_Tex	MIF
ISG15	6.07479e-227	0.656886	0.556	0.292	2.40076e-222	terminal_Tex	ISG15
SEC11A	2.19782e-226	0.50488	0.526	0.266	8.68577e-222	terminal_Tex	SEC11A
APOBEC3C	9.00693e-226	0.490862	0.405	0.181	3.55954e-221	terminal_Tex	APOBEC3C
PDE3B	1.31581e-225	0.477041	0.495	0.243	5.20008e-221	terminal_Tex	PDE3B
S100A4	5.6012e-224	0.563462	0.912	0.678	2.21359e-219	terminal_Tex	S100A4
RNASEK	8.81107e-224	0.538541	0.739	0.453	3.48213e-219	terminal_Tex	RNASEK
SRP14	1.25144e-223	0.495713	0.912	0.696	4.94568e-219	terminal_Tex	SRP14
PSMB8	1.71742e-223	0.495515	0.679	0.387	6.78724e-219	terminal_Tex	PSMB8
HLA-B	1.63657e-221	0.395858	0.998	0.979	6.46773e-217	terminal_Tex	HLA-B
PSMB3	1.71763e-221	0.504554	0.572	0.304	6.78807e-217	terminal_Tex	PSMB3
PRDX3	2.28675e-221	0.379188	0.313	0.124	9.03722e-217	terminal_Tex	PRDX3
IL21R	3.12008e-221	0.466776	0.336	0.14	1.23306e-216	terminal_Tex	IL21R
SRI	1.64027e-219	0.490165	0.537	0.277	6.48236e-215	terminal_Tex	SRI
MRPS6	2.11233e-219	0.564684	0.529	0.276	8.34793e-215	terminal_Tex	MRPS6
CNIH1	2.80009e-219	0.468363	0.332	0.138	1.1066e-214	terminal_Tex	CNIH1
PRDX6	1.45977e-218	0.513053	0.602	0.329	5.769e-214	terminal_Tex	PRDX6
GSTO1	4.4274e-217	0.42896	0.369	0.16	1.74971e-212	terminal_Tex	GSTO1
PDCL3	6.22696e-216	0.513939	0.461	0.223	2.46089e-211	terminal_Tex	PDCL3
PTPN22	5.79772e-215	0.490801	0.657	0.374	2.29126e-210	terminal_Tex	PTPN22
CLIC3	3.31671e-213	0.556605	0.386	0.175	1.31076e-208	terminal_Tex	CLIC3
DGUOK	5.4721e-211	0.447243	0.443	0.209	2.16258e-206	terminal_Tex	DGUOK
POMP	6.24777e-210	0.47948	0.613	0.337	2.46912e-205	terminal_Tex	POMP
CDK2AP2	1.50082e-208	0.493746	0.476	0.236	5.93122e-204	terminal_Tex	CDK2AP2
PSMA1	1.29395e-207	0.396762	0.554	0.284	5.11367e-203	terminal_Tex	PSMA1
TWF2	5.78606e-207	0.423134	0.402	0.183	2.28665e-202	terminal_Tex	TWF2
GATA3	7.46583e-206	0.666361	0.425	0.207	2.9505e-201	terminal_Tex	GATA3
PAG1	4.62094e-205	0.418549	0.402	0.184	1.8262e-200	terminal_Tex	PAG1
DUSP10	1.1391e-204	0.4264	0.344	0.148	4.50174e-200	terminal_Tex	DUSP10
LAMTOR5	3.45509e-204	0.436232	0.485	0.24	1.36545e-199	terminal_Tex	LAMTOR5
PSMB9	1.65786e-203	0.501485	0.774	0.5	6.55188e-199	terminal_Tex	PSMB9
TOMM5	2.58213e-203	0.491117	0.479	0.241	1.02046e-198	terminal_Tex	TOMM5
NDUFA13	2.49145e-201	0.505695	0.684	0.418	9.8462e-197	terminal_Tex	NDUFA13
IFNG	2.85136e-201	0.49332	0.485	0.245	1.12686e-196	terminal_Tex	IFNG
UBE2V1	8.41166e-201	0.438518	0.46	0.226	3.32429e-196	terminal_Tex	UBE2V1
PSMB2	1.03273e-200	0.439127	0.428	0.203	4.08134e-196	terminal_Tex	PSMB2
RHOB	1.07538e-200	0.658098	0.408	0.195	4.24989e-196	terminal_Tex	RHOB
LDLRAD4	1.71619e-200	0.668387	0.519	0.283	6.7824e-196	terminal_Tex	LDLRAD4
CKLF	1.94149e-200	0.514277	0.642	0.368	7.67275e-196	terminal_Tex	CKLF
CMTM6	2.50025e-200	0.465025	0.425	0.204	9.88099e-196	terminal_Tex	CMTM6
SLC5A3	1.36258e-199	0.36732	0.302	0.123	5.38492e-195	terminal_Tex	SLC5A3
C9orf16	1.73334e-199	0.534463	0.62	0.359	6.85015e-195	terminal_Tex	C9orf16
PDIA6	4.35295e-198	0.450944	0.486	0.247	1.72029e-193	terminal_Tex	PDIA6
NUDT21	2.19333e-196	0.381865	0.363	0.16	8.66806e-192	terminal_Tex	NUDT21
SLC16A3	6.21662e-196	0.511565	0.275	0.111	2.45681e-191	terminal_Tex	SLC16A3
IFI27L2	1.46135e-195	0.443214	0.44	0.212	5.77525e-191	terminal_Tex	IFI27L2
C17orf49	7.91095e-195	0.46176	0.337	0.148	3.12641e-190	terminal_Tex	C17orf49
NDUFV2	1.88436e-193	0.493505	0.548	0.3	7.44698e-189	terminal_Tex	NDUFV2
CD2	1.55636e-192	0.471552	0.908	0.679	6.15072e-188	terminal_Tex	CD2
HM13	1.6804e-192	0.389174	0.388	0.179	6.64094e-188	terminal_Tex	HM13
HPRT1	1.73237e-192	0.368078	0.295	0.12	6.84632e-188	terminal_Tex	HPRT1
ATP5MF	1.02789e-191	0.558306	0.509	0.281	4.06223e-187	terminal_Tex	ATP5MF
COX8A	1.60826e-191	0.514567	0.708	0.444	6.35586e-187	terminal_Tex	COX8A
SLC3A2	3.18673e-191	0.476291	0.595	0.335	1.2594e-186	terminal_Tex	SLC3A2
DYNLL1	5.21091e-190	0.498112	0.755	0.497	2.05935e-185	terminal_Tex	DYNLL1
ITM2A	7.00554e-189	0.484565	0.727	0.465	2.76859e-184	terminal_Tex	ITM2A
ORMDL3	7.42123e-189	0.368566	0.262	0.103	2.93287e-184	terminal_Tex	ORMDL3
MAD2L2	1.72183e-188	0.355421	0.253	0.097	6.80467e-184	terminal_Tex	MAD2L2
EID1	3.77989e-188	0.480037	0.591	0.337	1.49381e-183	terminal_Tex	EID1
LSM2	6.2211e-188	0.37572	0.389	0.179	2.45858e-183	terminal_Tex	LSM2
MSI2	1.13842e-187	0.371448	0.294	0.121	4.49904e-183	terminal_Tex	MSI2
GPI	1.3584e-187	0.427405	0.45	0.223	5.3684e-183	terminal_Tex	GPI
DCXR	1.66651e-187	0.436311	0.454	0.227	6.58603e-183	terminal_Tex	DCXR
AKIRIN2	2.27575e-187	0.430301	0.439	0.218	8.99375e-183	terminal_Tex	AKIRIN2
CTNNB1	4.36649e-187	0.522066	0.354	0.165	1.72564e-182	terminal_Tex	CTNNB1
CBLB	6.5942e-187	0.479629	0.636	0.378	2.60603e-182	terminal_Tex	CBLB
CD52	1.43963e-186	0.474927	0.928	0.726	5.68942e-182	terminal_Tex	CD52
RPN1	5.45497e-185	0.401449	0.432	0.212	2.15581e-180	terminal_Tex	RPN1
CALM3	2.41249e-184	0.472034	0.553	0.304	9.53415e-180	terminal_Tex	CALM3
PSMD8	3.48446e-184	0.424922	0.553	0.3	1.37706e-179	terminal_Tex	PSMD8
AP2S1	3.26684e-183	0.379994	0.384	0.179	1.29105e-178	terminal_Tex	AP2S1
TNFRSF1B	8.16223e-182	0.520245	0.546	0.305	3.22571e-177	terminal_Tex	TNFRSF1B
GABARAP	8.19584e-182	0.448465	0.695	0.429	3.239e-177	terminal_Tex	GABARAP
GNLY	8.87146e-182	0.754159	0.481	0.254	3.506e-177	terminal_Tex	GNLY
DBI	1.02772e-181	0.461032	0.625	0.365	4.06154e-177	terminal_Tex	DBI
OAZ1	3.70869e-181	0.406521	0.936	0.8	1.46567e-176	terminal_Tex	OAZ1
CLIC1	8.24966e-180	0.441545	0.889	0.658	3.26027e-175	terminal_Tex	CLIC1
SMC4	4.37266e-179	0.401243	0.319	0.14	1.72808e-174	terminal_Tex	SMC4
STAT3	1.68142e-178	0.47493	0.649	0.394	6.64497e-174	terminal_Tex	STAT3
SNRPD1	3.60461e-178	0.391999	0.415	0.202	1.42454e-173	terminal_Tex	SNRPD1
DDT	2.51105e-177	0.402777	0.419	0.206	9.92367e-173	terminal_Tex	DDT
VDAC1	1.06458e-176	0.411517	0.456	0.233	4.20722e-172	terminal_Tex	VDAC1
ATP6V0B	1.14951e-176	0.389215	0.486	0.253	4.54286e-172	terminal_Tex	ATP6V0B
S100A11	4.47032e-176	0.486344	0.788	0.536	1.76667e-171	terminal_Tex	S100A11
VAMP5	5.4668e-176	0.378346	0.365	0.17	2.16048e-171	terminal_Tex	VAMP5
COPZ1	1.12565e-175	0.354058	0.325	0.144	4.44856e-171	terminal_Tex	COPZ1
NOP10	5.70218e-175	0.425647	0.52	0.281	2.2535e-170	terminal_Tex	NOP10
RBX1	3.48687e-174	0.425871	0.496	0.262	1.37801e-169	terminal_Tex	RBX1
NDUFC2	4.62613e-174	0.394614	0.478	0.249	1.82825e-169	terminal_Tex	NDUFC2
CRIP1	5.76294e-173	0.508667	0.877	0.674	2.27751e-168	terminal_Tex	CRIP1
WDR1	1.9623e-172	0.406298	0.473	0.246	7.75501e-168	terminal_Tex	WDR1
HLA-C	2.38404e-172	0.318338	0.995	0.96	9.42174e-168	terminal_Tex	HLA-C
VPS37B	3.07433e-172	0.503554	0.482	0.261	1.21497e-167	terminal_Tex	VPS37B
ADRM1	2.70897e-171	0.377172	0.414	0.204	1.07058e-166	terminal_Tex	ADRM1
TSPO	6.41344e-171	0.427771	0.57	0.321	2.53459e-166	terminal_Tex	TSPO
SOD1	1.67609e-170	0.504344	0.801	0.566	6.62389e-166	terminal_Tex	SOD1
NDUFA11	1.00413e-169	0.412501	0.574	0.324	3.96832e-165	terminal_Tex	NDUFA11
UBE2L6	3.30372e-169	0.38031	0.471	0.243	1.30563e-164	terminal_Tex	UBE2L6
NAPA	1.97652e-168	0.38414	0.411	0.204	7.81121e-164	terminal_Tex	NAPA
TMEM50A	2.54984e-168	0.440046	0.678	0.424	1.0077e-163	terminal_Tex	TMEM50A
COX6A1	5.05717e-167	0.438276	0.768	0.518	1.99859e-162	terminal_Tex	COX6A1
GZMA	1.92701e-166	0.650203	0.817	0.678	7.61556e-162	terminal_Tex	GZMA
PCED1B	3.86303e-166	0.338805	0.347	0.161	1.52667e-161	terminal_Tex	PCED1B
NDUFAB1	1.71957e-165	0.374892	0.403	0.199	6.79573e-161	terminal_Tex	NDUFAB1
AP2M1	2.07465e-165	0.387087	0.419	0.212	8.19904e-161	terminal_Tex	AP2M1
TUFM	4.04417e-165	0.377771	0.44	0.226	1.59825e-160	terminal_Tex	TUFM
MX1	3.31598e-164	0.51033	0.286	0.127	1.31048e-159	terminal_Tex	MX1
CLEC2B	1.08014e-163	0.637728	0.784	0.567	4.26873e-159	terminal_Tex	CLEC2B
ATP5MC3	2.72324e-163	0.516414	0.544	0.327	1.07622e-158	terminal_Tex	ATP5MC3
PPP4R2	3.24905e-163	0.352674	0.391	0.192	1.28402e-158	terminal_Tex	PPP4R2
MAT2B	6.00971e-163	0.377209	0.456	0.238	2.37504e-158	terminal_Tex	MAT2B
ZBTB1	1.81209e-162	0.428119	0.405	0.206	7.16138e-158	terminal_Tex	ZBTB1
SDF4	2.38424e-162	0.378163	0.358	0.172	9.42253e-158	terminal_Tex	SDF4
PPP4C	3.02563e-162	0.34314	0.423	0.212	1.19573e-157	terminal_Tex	PPP4C
PSMB6	6.62873e-162	0.386081	0.511	0.278	2.61967e-157	terminal_Tex	PSMB6
COX6C	1.17478e-161	0.463923	0.73	0.484	4.64273e-157	terminal_Tex	COX6C
CCT6A	3.11737e-161	0.364504	0.428	0.219	1.23198e-156	terminal_Tex	CCT6A
PRKAR1A	1.97952e-159	0.377386	0.402	0.203	7.82305e-155	terminal_Tex	PRKAR1A
RPA3	2.56822e-159	0.38764	0.327	0.151	1.01496e-154	terminal_Tex	RPA3
SNRPB	2.58758e-159	0.445361	0.623	0.38	1.02261e-154	terminal_Tex	SNRPB
ERH	1.14078e-158	0.376784	0.503	0.273	4.50834e-154	terminal_Tex	ERH
UQCRC1	7.66248e-158	0.315517	0.305	0.136	3.02821e-153	terminal_Tex	UQCRC1
CLTA	4.76825e-157	0.345006	0.436	0.225	1.88441e-152	terminal_Tex	CLTA
IFI35	4.87078e-157	0.363647	0.25	0.104	1.92493e-152	terminal_Tex	IFI35
PHPT1	1.03439e-156	0.371289	0.369	0.18	4.0879e-152	terminal_Tex	PHPT1
BHLHE40	1.28579e-156	0.47239	0.475	0.261	5.08145e-152	terminal_Tex	BHLHE40
HIF1A	1.38931e-156	0.33949	0.45	0.235	5.49055e-152	terminal_Tex	HIF1A
PPP1CA	1.56304e-156	0.392837	0.59	0.343	6.17714e-152	terminal_Tex	PPP1CA
TYMP	2.73349e-156	0.40662	0.278	0.122	1.08028e-151	terminal_Tex	TYMP
LAP3	5.91701e-156	0.351491	0.298	0.134	2.3384e-151	terminal_Tex	LAP3
ROMO1	7.3334e-156	0.435933	0.489	0.271	2.89816e-151	terminal_Tex	ROMO1
GABARAPL1	1.92556e-155	0.38489	0.593	0.347	7.60981e-151	terminal_Tex	GABARAPL1
ARF5	4.69688e-155	0.424222	0.501	0.281	1.85621e-150	terminal_Tex	ARF5
UBC	1.88881e-153	0.391954	0.962	0.901	7.46457e-149	terminal_Tex	UBC
CAPG	2.50653e-153	0.460569	0.367	0.184	9.90582e-149	terminal_Tex	CAPG
CISD2	2.53364e-153	0.342809	0.295	0.134	1.00129e-148	terminal_Tex	CISD2
DRAP1	7.15389e-153	0.413092	0.666	0.412	2.82722e-148	terminal_Tex	DRAP1
IL32	1.42563e-152	0.473085	0.952	0.823	5.63408e-148	terminal_Tex	IL32
CCT8	5.45345e-152	0.337758	0.425	0.22	2.1552e-147	terminal_Tex	CCT8
NOP58	5.9021e-152	0.392817	0.531	0.303	2.33251e-147	terminal_Tex	NOP58
SQSTM1	5.96958e-152	0.44596	0.692	0.457	2.35918e-147	terminal_Tex	SQSTM1
ITGB1	2.66868e-151	0.398966	0.541	0.31	1.05466e-146	terminal_Tex	ITGB1
YARS	3.59681e-151	0.276243	0.265	0.113	1.42146e-146	terminal_Tex	YARS
SLC25A3	5.31896e-151	0.418817	0.717	0.484	2.10205e-146	terminal_Tex	SLC25A3
UCP2	1.21285e-150	0.474748	0.524	0.301	4.7932e-146	terminal_Tex	UCP2
KLRC4	1.44031e-149	0.407936	0.289	0.132	5.6921e-145	terminal_Tex	KLRC4
ZEB2	2.23039e-148	0.305876	0.536	0.297	8.81452e-144	terminal_Tex	ZEB2
CAPZB	3.075e-148	0.398097	0.714	0.469	1.21524e-143	terminal_Tex	CAPZB
TMED9	6.1339e-148	0.344945	0.41	0.21	2.42412e-143	terminal_Tex	TMED9
YWHAE	7.39246e-148	0.324978	0.447	0.236	2.9215e-143	terminal_Tex	YWHAE
CD3E	8.05667e-148	0.385505	0.9	0.754	3.184e-143	terminal_Tex	CD3E
HMGN3	3.6368e-147	0.357893	0.39	0.199	1.43726e-142	terminal_Tex	HMGN3
CD3G	5.61322e-147	0.398651	0.79	0.538	2.21834e-142	terminal_Tex	CD3G
SUMO1	8.70165e-147	0.345698	0.524	0.294	3.43889e-142	terminal_Tex	SUMO1
MDH1	2.19134e-146	0.335225	0.402	0.206	8.66016e-142	terminal_Tex	MDH1
COPE	2.72543e-146	0.356004	0.576	0.334	1.07709e-141	terminal_Tex	COPE
TMEM70	1.09425e-145	0.322139	0.26	0.113	4.32448e-141	terminal_Tex	TMEM70
IRF7	1.86604e-145	0.364133	0.314	0.148	7.3746e-141	terminal_Tex	IRF7
NDUFS8	2.36342e-145	0.341257	0.403	0.207	9.34024e-141	terminal_Tex	NDUFS8
ITGB7	1.55037e-144	0.37234	0.326	0.158	6.12708e-140	terminal_Tex	ITGB7
NDUFB8	5.19594e-144	0.38044	0.549	0.318	2.05344e-139	terminal_Tex	NDUFB8
TANK	2.01272e-143	0.341675	0.482	0.267	7.95428e-139	terminal_Tex	TANK
ARPC4	3.50473e-143	0.343389	0.461	0.251	1.38507e-138	terminal_Tex	ARPC4
SFXN1	4.33508e-143	0.30017	0.314	0.148	1.71322e-138	terminal_Tex	SFXN1
SRGN	8.24288e-143	0.315723	0.978	0.885	3.25759e-138	terminal_Tex	SRGN
POLR2E	1.64173e-142	0.307085	0.382	0.192	6.48813e-138	terminal_Tex	POLR2E
ICOS	5.05103e-142	0.346684	0.41	0.213	1.99617e-137	terminal_Tex	ICOS
NINJ1	6.22123e-142	0.38531	0.282	0.13	2.45863e-137	terminal_Tex	NINJ1
SURF4	2.87598e-141	0.349505	0.417	0.221	1.13659e-136	terminal_Tex	SURF4
HMGN2	9.19621e-141	0.419362	0.701	0.469	3.63434e-136	terminal_Tex	HMGN2
NUDT5	2.43823e-140	0.275979	0.264	0.117	9.63588e-136	terminal_Tex	NUDT5
TGIF1	4.89504e-140	0.340629	0.334	0.162	1.93452e-135	terminal_Tex	TGIF1
NDUFS6	6.78859e-140	0.357257	0.421	0.222	2.68285e-135	terminal_Tex	NDUFS6
SEC61G	1.48004e-139	0.409158	0.542	0.319	5.84913e-135	terminal_Tex	SEC61G
COX7B	1.68587e-139	0.407281	0.621	0.387	6.66257e-135	terminal_Tex	COX7B
AASDHPPT	7.06368e-139	0.259299	0.268	0.119	2.79157e-134	terminal_Tex	AASDHPPT
PSMB1	1.14312e-138	0.375871	0.595	0.361	4.51761e-134	terminal_Tex	PSMB1
TXNL1	1.54812e-138	0.296277	0.372	0.187	6.11816e-134	terminal_Tex	TXNL1
FIBP	2.13054e-138	0.288082	0.252	0.11	8.41988e-134	terminal_Tex	FIBP
RAN	3.89087e-138	0.403095	0.742	0.512	1.53767e-133	terminal_Tex	RAN
OTUB1	5.92608e-138	0.295228	0.428	0.225	2.34199e-133	terminal_Tex	OTUB1
MPG	1.45379e-137	0.294285	0.28	0.128	5.74539e-133	terminal_Tex	MPG
ETFB	3.2581e-137	0.338355	0.306	0.146	1.2876e-132	terminal_Tex	ETFB
MDH2	4.2787e-137	0.308869	0.468	0.255	1.69094e-132	terminal_Tex	MDH2
EIF6	4.55904e-137	0.314144	0.332	0.162	1.80173e-132	terminal_Tex	EIF6
ALDOA	1.05928e-136	0.452492	0.565	0.347	4.18627e-132	terminal_Tex	ALDOA
GBP5	1.49387e-136	0.376811	0.495	0.283	5.90376e-132	terminal_Tex	GBP5
GTF3C6	1.65013e-136	0.311235	0.351	0.174	6.52133e-132	terminal_Tex	GTF3C6
TRAPPC1	2.86727e-136	0.332583	0.544	0.313	1.13315e-131	terminal_Tex	TRAPPC1
MSN	5.44968e-136	0.368848	0.741	0.498	2.15372e-131	terminal_Tex	MSN
CPNE1	1.21616e-135	0.295715	0.345	0.171	4.80627e-131	terminal_Tex	CPNE1
TALDO1	2.17472e-135	0.310912	0.362	0.182	8.59451e-131	terminal_Tex	TALDO1
SUB1	2.2912e-135	0.397563	0.856	0.656	9.05483e-131	terminal_Tex	SUB1
NDUFB6	5.17656e-135	0.314778	0.35	0.175	2.04578e-130	terminal_Tex	NDUFB6
TRBC2	5.89093e-135	0.454714	0.783	0.547	2.32809e-130	terminal_Tex	TRBC2
DUSP11	6.94302e-135	0.263412	0.284	0.13	2.74388e-130	terminal_Tex	DUSP11
LAPTM4A	1.0699e-134	0.334765	0.392	0.206	4.22825e-130	terminal_Tex	LAPTM4A
EIF4E2	1.14124e-134	0.27492	0.276	0.126	4.51017e-130	terminal_Tex	EIF4E2
NDUFA7	1.66113e-134	0.276919	0.256	0.114	6.5648e-130	terminal_Tex	NDUFA7
RANBP1	3.14259e-134	0.4127	0.354	0.183	1.24195e-129	terminal_Tex	RANBP1
PPM1G	5.82819e-134	0.41935	0.385	0.207	2.3033e-129	terminal_Tex	PPM1G
CASP1	7.73997e-134	0.303582	0.328	0.16	3.05884e-129	terminal_Tex	CASP1
NDUFB3	8.84013e-134	0.337314	0.335	0.167	3.49362e-129	terminal_Tex	NDUFB3
C1orf43	1.08753e-133	0.297365	0.382	0.197	4.29791e-129	terminal_Tex	C1orf43
PSMC4	2.11204e-133	0.265903	0.321	0.155	8.34677e-129	terminal_Tex	PSMC4
TRAF5	3.20011e-133	0.281867	0.262	0.118	1.26469e-128	terminal_Tex	TRAF5
CD58	6.58981e-133	0.301176	0.358	0.181	2.60429e-128	terminal_Tex	CD58
CDC123	1.12599e-132	0.26916	0.259	0.116	4.44989e-128	terminal_Tex	CDC123
FDFT1	2.97369e-132	0.284053	0.299	0.142	1.1752e-127	terminal_Tex	FDFT1
PSMC3	3.87802e-132	0.292041	0.286	0.134	1.53259e-127	terminal_Tex	PSMC3
FASLG	4.46484e-132	0.304108	0.266	0.121	1.7645e-127	terminal_Tex	FASLG
PRDX1	8.30294e-132	0.402432	0.593	0.37	3.28132e-127	terminal_Tex	PRDX1
NUTF2	1.04751e-131	0.292208	0.29	0.136	4.13978e-127	terminal_Tex	NUTF2
APOBEC3G	2.13737e-131	0.361839	0.632	0.391	8.44689e-127	terminal_Tex	APOBEC3G
HNRNPK	2.74457e-131	0.378593	0.761	0.535	1.08465e-126	terminal_Tex	HNRNPK
COX5A	3.94786e-131	0.386641	0.487	0.283	1.5602e-126	terminal_Tex	COX5A
STIP1	4.9638e-131	0.319293	0.367	0.189	1.9617e-126	terminal_Tex	STIP1
PIGT	8.09376e-131	0.27437	0.252	0.113	3.19866e-126	terminal_Tex	PIGT
RAC2	8.50842e-131	0.350734	0.829	0.611	3.36253e-126	terminal_Tex	RAC2
IFI16	1.15325e-130	0.357821	0.627	0.394	4.55766e-126	terminal_Tex	IFI16
SCAMP2	1.56837e-130	0.306815	0.357	0.181	6.19819e-126	terminal_Tex	SCAMP2
RAB10	2.07413e-130	0.267706	0.311	0.15	8.19696e-126	terminal_Tex	RAB10
SAR1B	4.00543e-130	0.269111	0.271	0.125	1.58294e-125	terminal_Tex	SAR1B
CCNDBP1	7.46923e-130	0.306481	0.405	0.215	2.95184e-125	terminal_Tex	CCNDBP1
CKS2	2.30315e-129	0.366519	0.426	0.232	9.10204e-125	terminal_Tex	CKS2
PPIA	2.52686e-129	0.344826	0.933	0.788	9.98616e-125	terminal_Tex	PPIA
IVNS1ABP	4.00637e-129	0.371107	0.51	0.3	1.58332e-124	terminal_Tex	IVNS1ABP
KPNA2	7.53874e-129	0.297504	0.363	0.186	2.97931e-124	terminal_Tex	KPNA2
PRDM1	1.44904e-128	0.396421	0.472	0.268	5.72659e-124	terminal_Tex	PRDM1
RAB11FIP1	1.77646e-128	0.307957	0.319	0.158	7.02059e-124	terminal_Tex	RAB11FIP1
ATP6V0C	3.13723e-128	0.356691	0.644	0.403	1.23984e-123	terminal_Tex	ATP6V0C
ARPC3	5.00312e-128	0.357205	0.844	0.63	1.97723e-123	terminal_Tex	ARPC3
CALCOCO2	6.91546e-128	0.275675	0.359	0.184	2.73299e-123	terminal_Tex	CALCOCO2
LGALS3	9.06151e-128	0.386576	0.508	0.298	3.58111e-123	terminal_Tex	LGALS3
SECISBP2L	1.61361e-127	0.267529	0.267	0.123	6.377e-123	terminal_Tex	SECISBP2L
HNRNPA3	1.3711e-126	0.37447	0.725	0.493	5.41859e-122	terminal_Tex	HNRNPA3
TMBIM6	1.77369e-126	0.352824	0.784	0.556	7.0096e-122	terminal_Tex	TMBIM6
STRAP	2.54185e-126	0.301812	0.46	0.257	1.00454e-121	terminal_Tex	STRAP
EWSR1	2.17775e-125	0.325923	0.515	0.302	8.60646e-121	terminal_Tex	EWSR1
CTSA	3.26888e-125	0.324039	0.345	0.176	1.29186e-120	terminal_Tex	CTSA
PSMA5	3.92687e-125	0.304343	0.471	0.265	1.5519e-120	terminal_Tex	PSMA5
ETF1	8.78825e-125	0.26471	0.325	0.162	3.47312e-120	terminal_Tex	ETF1
UQCR10	1.05513e-124	0.365475	0.597	0.371	4.16987e-120	terminal_Tex	UQCR10
ANAPC11	2.04462e-124	0.312314	0.436	0.239	8.08036e-120	terminal_Tex	ANAPC11
TMEM179B	2.35227e-124	0.284063	0.335	0.169	9.29618e-120	terminal_Tex	TMEM179B
PSMA6	4.14785e-124	0.302608	0.469	0.264	1.63923e-119	terminal_Tex	PSMA6
BANF1	5.53395e-124	0.299204	0.384	0.203	2.18702e-119	terminal_Tex	BANF1
BIRC3	6.0297e-124	0.427517	0.538	0.334	2.38294e-119	terminal_Tex	BIRC3
HMGB2	1.0535e-123	0.347823	0.682	0.454	4.16345e-119	terminal_Tex	HMGB2
UBE2I	1.05835e-123	0.329275	0.513	0.3	4.18261e-119	terminal_Tex	UBE2I
JARID2	1.56246e-123	0.298382	0.264	0.124	6.17484e-119	terminal_Tex	JARID2
UQCRQ	2.46637e-123	0.35534	0.512	0.302	9.74708e-119	terminal_Tex	UQCRQ
NDUFA6	4.21812e-123	0.30992	0.481	0.273	1.667e-118	terminal_Tex	NDUFA6
SNRPC	6.28801e-123	0.272007	0.32	0.158	2.48502e-118	terminal_Tex	SNRPC
MAPRE2	7.12297e-123	0.290588	0.464	0.261	2.815e-118	terminal_Tex	MAPRE2
ARL6IP5	2.02341e-122	0.364241	0.748	0.516	7.99653e-118	terminal_Tex	ARL6IP5
MMADHC	2.18026e-122	0.258998	0.351	0.179	8.61639e-118	terminal_Tex	MMADHC
PAIP2	3.04016e-122	0.327066	0.62	0.386	1.20147e-117	terminal_Tex	PAIP2
NDUFA12	4.72077e-122	0.315525	0.433	0.24	1.86565e-117	terminal_Tex	NDUFA12
NUCB1	6.98841e-122	0.269326	0.342	0.175	2.76182e-117	terminal_Tex	NUCB1
TXNDC17	1.16191e-121	0.299055	0.305	0.151	4.59186e-117	terminal_Tex	TXNDC17
COTL1	4.48086e-121	0.493712	0.686	0.471	1.77084e-116	terminal_Tex	COTL1
ILF2	5.34034e-121	0.30718	0.42	0.231	2.1105e-116	terminal_Tex	ILF2
EIF3J	6.85069e-121	0.303277	0.322	0.163	2.70739e-116	terminal_Tex	EIF3J
RAB11B	1.07286e-120	0.276057	0.368	0.192	4.23994e-116	terminal_Tex	RAB11B
SCAND1	5.76725e-119	0.305663	0.521	0.308	2.27922e-114	terminal_Tex	SCAND1
HNRNPA1	6.12281e-119	0.375175	0.877	0.744	2.41973e-114	terminal_Tex	HNRNPA1
SDHC	1.11314e-118	0.253639	0.312	0.155	4.39914e-114	terminal_Tex	SDHC
PSENEN	2.1117e-118	0.270248	0.267	0.127	8.34545e-114	terminal_Tex	PSENEN
TMX1	2.87473e-118	0.274579	0.278	0.134	1.13609e-113	terminal_Tex	TMX1
UQCRH	3.47215e-118	0.358166	0.654	0.429	1.37219e-113	terminal_Tex	UQCRH
NDUFA1	3.50729e-118	0.367031	0.609	0.389	1.38608e-113	terminal_Tex	NDUFA1
BSG	4.6129e-118	0.301985	0.525	0.309	1.82302e-113	terminal_Tex	BSG
COX6B1	5.62397e-118	0.367608	0.723	0.493	2.22259e-113	terminal_Tex	COX6B1
SF3B4	8.28974e-118	0.270475	0.304	0.151	3.2761e-113	terminal_Tex	SF3B4
IFITM2	1.08104e-117	0.393429	0.811	0.597	4.27226e-113	terminal_Tex	IFITM2
GNG2	1.49079e-117	0.358991	0.667	0.443	5.89158e-113	terminal_Tex	GNG2
MRPL52	2.36322e-117	0.295706	0.308	0.155	9.33945e-113	terminal_Tex	MRPL52
RHOC	4.18495e-117	0.284276	0.378	0.201	1.65389e-112	terminal_Tex	RHOC
MT-ND4L	1.10522e-116	0.518335	0.844	0.707	4.36785e-112	terminal_Tex	MT-ND4L
FIS1	1.55617e-116	0.287728	0.452	0.255	6.14998e-112	terminal_Tex	FIS1
HLA-DQB1	1.66698e-116	0.316949	0.381	0.206	6.58789e-112	terminal_Tex	HLA-DQB1
POLR2G	5.72726e-116	0.252182	0.344	0.177	2.26341e-111	terminal_Tex	POLR2G
ECH1	7.84742e-116	0.303118	0.427	0.239	3.1013e-111	terminal_Tex	ECH1
BRK1	2.14764e-115	0.306589	0.556	0.337	8.48747e-111	terminal_Tex	BRK1
COX7A2	2.59524e-115	0.368918	0.719	0.495	1.02564e-110	terminal_Tex	COX7A2
SEC61B	6.07588e-115	0.357648	0.647	0.424	2.40119e-110	terminal_Tex	SEC61B
MIR4435-2HG	6.76233e-115	0.291319	0.265	0.127	2.67247e-110	terminal_Tex	MIR4435-2HG
PPA1	1.23087e-114	0.303856	0.374	0.202	4.86442e-110	terminal_Tex	PPA1
CAP1	1.25185e-114	0.312871	0.621	0.394	4.94732e-110	terminal_Tex	CAP1
TXN	1.61991e-114	0.328234	0.577	0.362	6.40189e-110	terminal_Tex	TXN
CYTOR	1.64032e-114	0.435374	0.539	0.347	6.48255e-110	terminal_Tex	CYTOR
TMEM59	2.73654e-114	0.311636	0.657	0.428	1.08148e-109	terminal_Tex	TMEM59
NRBP1	9.42627e-114	0.26456	0.377	0.203	3.72526e-109	terminal_Tex	NRBP1
PPIB	1.3881e-113	0.356658	0.779	0.562	5.48578e-109	terminal_Tex	PPIB
EMD	3.19781e-113	0.339067	0.504	0.303	1.26377e-108	terminal_Tex	EMD
SP140	3.4651e-113	0.282977	0.414	0.23	1.36941e-108	terminal_Tex	SP140
CCNI	4.50511e-113	0.355147	0.8	0.604	1.78042e-108	terminal_Tex	CCNI
BUB3	4.9681e-113	0.303624	0.567	0.348	1.96339e-108	terminal_Tex	BUB3
NDUFC1	1.79624e-112	0.295715	0.325	0.169	7.09872e-108	terminal_Tex	NDUFC1
PLAAT3	2.87295e-112	0.278758	0.252	0.12	1.13539e-107	terminal_Tex	PLAAT3
TMEM14C	2.98968e-112	0.259056	0.282	0.138	1.18152e-107	terminal_Tex	TMEM14C
XRCC6	3.67383e-112	0.311621	0.526	0.319	1.4519e-107	terminal_Tex	XRCC6
ATP5ME	5.85552e-112	0.388388	0.452	0.268	2.3141e-107	terminal_Tex	ATP5ME
RGS10	8.23478e-112	0.330159	0.537	0.329	3.25439e-107	terminal_Tex	RGS10
PAPOLA	4.42636e-111	0.28503	0.541	0.33	1.7493e-106	terminal_Tex	PAPOLA
SRP9	4.90597e-111	0.299111	0.45	0.259	1.93884e-106	terminal_Tex	SRP9
IQGAP1	7.47238e-111	0.293718	0.644	0.412	2.95309e-106	terminal_Tex	IQGAP1
RPS26	1.44095e-110	0.419492	0.95	0.8	5.69462e-106	terminal_Tex	RPS26
NHP2	2.67595e-110	0.279689	0.316	0.163	1.05753e-105	terminal_Tex	NHP2
LDHB	3.64471e-110	0.339506	0.681	0.463	1.44039e-105	terminal_Tex	LDHB
PSMA4	4.83984e-110	0.275983	0.371	0.201	1.91271e-105	terminal_Tex	PSMA4
ACTR3	6.6063e-110	0.315545	0.616	0.392	2.61081e-105	terminal_Tex	ACTR3
ITGA4	9.47071e-110	0.298999	0.583	0.366	3.74283e-105	terminal_Tex	ITGA4
EIF3I	1.09696e-109	0.276993	0.433	0.245	4.3352e-105	terminal_Tex	EIF3I
ADSS	1.29054e-109	0.273125	0.358	0.193	5.10021e-105	terminal_Tex	ADSS
ST13	1.39878e-109	0.282067	0.521	0.313	5.52797e-105	terminal_Tex	ST13
DAD1	1.63384e-109	0.289414	0.566	0.347	6.45695e-105	terminal_Tex	DAD1
ARID5B	5.45665e-109	0.30072	0.515	0.31	2.15647e-104	terminal_Tex	ARID5B
UBE2B	7.87269e-109	0.347592	0.615	0.404	3.11129e-104	terminal_Tex	UBE2B
CD8B	6.11676e-108	0.279678	0.729	0.485	2.41734e-103	terminal_Tex	CD8B
SPCS1	8.93818e-108	0.302565	0.609	0.385	3.53237e-103	terminal_Tex	SPCS1
PBDC1	2.31017e-107	0.272511	0.28	0.14	9.12978e-103	terminal_Tex	PBDC1
ARL6IP1	8.52191e-107	0.298915	0.616	0.394	3.36786e-102	terminal_Tex	ARL6IP1
SF3B2	1.27708e-106	0.257847	0.537	0.325	5.04702e-102	terminal_Tex	SF3B2
ATP6V1F	3.82383e-106	0.282735	0.453	0.262	1.51118e-101	terminal_Tex	ATP6V1F
STAT1	6.12017e-106	0.267212	0.353	0.19	2.41869e-101	terminal_Tex	STAT1
PET100	1.01627e-105	0.328496	0.441	0.258	4.01631e-101	terminal_Tex	PET100
PPP2CA	5.62206e-105	0.274213	0.451	0.262	2.22184e-100	terminal_Tex	PPP2CA
RNF7	1.10077e-104	0.250676	0.497	0.293	4.35023e-100	terminal_Tex	RNF7
GSTP1	1.50729e-104	0.312378	0.623	0.406	5.95682e-100	terminal_Tex	GSTP1
PSMD13	2.68028e-104	0.253904	0.341	0.182	1.05925e-99	terminal_Tex	PSMD13
TMED2	3.97048e-104	0.253892	0.386	0.214	1.56913e-99	terminal_Tex	TMED2
PDCD10	4.34643e-104	0.254776	0.348	0.188	1.71771e-99	terminal_Tex	PDCD10
MOB1A	6.06475e-104	0.253704	0.466	0.272	2.39679e-99	terminal_Tex	MOB1A
ATP5F1C	8.57807e-104	0.334474	0.397	0.229	3.39005e-99	terminal_Tex	ATP5F1C
TCEA1	1.2519e-103	0.27264	0.487	0.29	4.9475e-99	terminal_Tex	TCEA1
ARHGAP9	1.84021e-103	0.295607	0.523	0.323	7.27252e-99	terminal_Tex	ARHGAP9
CHCHD2	2.34836e-103	0.304588	0.859	0.665	9.28072e-99	terminal_Tex	CHCHD2
SERBP1	2.82528e-103	0.315252	0.633	0.416	1.11655e-98	terminal_Tex	SERBP1
UBL5	4.99892e-103	0.34836	0.74	0.524	1.97557e-98	terminal_Tex	UBL5
CIAO2B	9.45433e-103	0.305917	0.368	0.207	3.73635e-98	terminal_Tex	CIAO2B
LDHA	2.8877e-102	0.362391	0.804	0.634	1.14122e-97	terminal_Tex	LDHA
CCT3	4.47944e-102	0.250571	0.443	0.257	1.77027e-97	terminal_Tex	CCT3
PFN1	5.51152e-102	0.431398	0.92	0.808	2.17815e-97	terminal_Tex	PFN1
HCLS1	4.40213e-101	0.290268	0.626	0.41	1.73972e-96	terminal_Tex	HCLS1
NEDD8	6.76687e-101	0.289631	0.555	0.344	2.67427e-96	terminal_Tex	NEDD8
ATP5F1E	2.47397e-100	0.411784	0.779	0.729	9.77714e-96	terminal_Tex	ATP5F1E
CCT7	2.72106e-100	0.251067	0.373	0.207	1.07536e-95	terminal_Tex	CCT7
RNPS1	8.64897e-100	0.261249	0.471	0.28	3.41807e-95	terminal_Tex	RNPS1
SH3BGRL	2.29006e-99	0.262964	0.534	0.33	9.05031e-95	terminal_Tex	SH3BGRL
SNRPE	3.16016e-99	0.275293	0.305	0.161	1.2489e-94	terminal_Tex	SNRPE
VCP	7.95349e-99	0.255875	0.499	0.303	3.14322e-94	terminal_Tex	VCP
RBBP4	8.4772e-99	0.25296	0.345	0.189	3.35019e-94	terminal_Tex	RBBP4
EIF2AK2	1.1285e-98	0.275174	0.273	0.141	4.45984e-94	terminal_Tex	EIF2AK2
YWHAH	1.9072e-98	0.287117	0.305	0.162	7.53724e-94	terminal_Tex	YWHAH
GSPT1	3.41021e-98	0.260437	0.47	0.281	1.34772e-93	terminal_Tex	GSPT1
RALY	1.588e-97	0.277569	0.455	0.27	6.27577e-93	terminal_Tex	RALY
MAGOH	1.60128e-97	0.2563	0.46	0.27	6.32825e-93	terminal_Tex	MAGOH
EVI2A	1.61007e-97	0.304339	0.406	0.236	6.36301e-93	terminal_Tex	EVI2A
CD96	2.57954e-97	0.289181	0.725	0.503	1.01943e-92	terminal_Tex	CD96
YWHAB	2.83497e-97	0.339846	0.787	0.594	1.12038e-92	terminal_Tex	YWHAB
C11orf58	3.02251e-97	0.268457	0.603	0.391	1.1945e-92	terminal_Tex	C11orf58
NDUFS5	3.41302e-97	0.290703	0.759	0.536	1.34883e-92	terminal_Tex	NDUFS5
PSME1	1.24954e-96	0.311209	0.828	0.624	4.93819e-92	terminal_Tex	PSME1
ATP5MC1	2.80137e-96	0.285848	0.254	0.128	1.1071e-91	terminal_Tex	ATP5MC1
POLR2L	7.85428e-96	0.309796	0.605	0.397	3.10401e-91	terminal_Tex	POLR2L
NPM1	1.20536e-95	0.288396	0.907	0.757	4.76357e-91	terminal_Tex	NPM1
COX5B	1.75203e-95	0.287109	0.654	0.43	6.92401e-91	terminal_Tex	COX5B
ATP1B3	3.30901e-95	0.328941	0.43	0.261	1.30772e-90	terminal_Tex	ATP1B3
UBE2N	7.58984e-95	0.259465	0.421	0.246	2.9995e-90	terminal_Tex	UBE2N
HSPB1	8.31242e-95	0.402825	0.556	0.361	3.28507e-90	terminal_Tex	HSPB1
DNAJC8	1.45366e-94	0.268004	0.441	0.261	5.74484e-90	terminal_Tex	DNAJC8
HCST	6.08414e-94	0.322909	0.861	0.673	2.40445e-89	terminal_Tex	HCST
EDF1	3.22493e-93	0.283667	0.751	0.53	1.27449e-88	terminal_Tex	EDF1
NDUFA3	6.31681e-93	0.315649	0.474	0.294	2.4964e-88	terminal_Tex	NDUFA3
PPDPF	1.78206e-92	0.318424	0.848	0.679	7.0427e-88	terminal_Tex	PPDPF
NDUFB2	5.54114e-90	0.289124	0.56	0.361	2.18986e-85	terminal_Tex	NDUFB2
RAC1	1.67275e-89	0.285475	0.519	0.332	6.61072e-85	terminal_Tex	RAC1
TPM4	1.41849e-88	0.260182	0.44	0.268	5.60586e-84	terminal_Tex	TPM4
CALR	1.90752e-88	0.349044	0.678	0.486	7.53853e-84	terminal_Tex	CALR
HMGB1	3.8499e-88	0.258215	0.925	0.786	1.52148e-83	terminal_Tex	HMGB1
NDUFA2	4.09009e-88	0.252783	0.412	0.243	1.6164e-83	terminal_Tex	NDUFA2
ACTG1	1.8867e-87	0.302907	0.945	0.835	7.45623e-83	terminal_Tex	ACTG1
ID2	1.48583e-86	0.286453	0.724	0.51	5.87201e-82	terminal_Tex	ID2
ELOB	3.75419e-86	0.355077	0.586	0.416	1.48366e-81	terminal_Tex	ELOB
TMSB10	2.76886e-85	0.322472	0.993	0.948	1.09425e-80	terminal_Tex	TMSB10
MAP2K3	4.11389e-85	0.252539	0.255	0.134	1.62581e-80	terminal_Tex	MAP2K3
SNRPG	2.72814e-84	0.276168	0.533	0.343	1.07816e-79	terminal_Tex	SNRPG
ATP5PF	6.31407e-84	0.298541	0.429	0.264	2.49532e-79	terminal_Tex	ATP5PF
ARF1	8.32276e-84	0.278255	0.676	0.479	3.28916e-79	terminal_Tex	ARF1
TMEM258	1.17474e-83	0.285969	0.535	0.346	4.64257e-79	terminal_Tex	TMEM258
NDUFB11	1.67773e-83	0.260828	0.605	0.399	6.63039e-79	terminal_Tex	NDUFB11
CORO1A	1.31525e-81	0.277913	0.827	0.643	5.19788e-77	terminal_Tex	CORO1A
GPX4	1.94681e-80	0.276103	0.603	0.407	7.69381e-76	terminal_Tex	GPX4
UBE2D3	2.96572e-79	0.257866	0.75	0.551	1.17205e-74	terminal_Tex	UBE2D3
SNRPF	6.88742e-79	0.255093	0.407	0.249	2.72191e-74	terminal_Tex	SNRPF
SLC25A5	1.66535e-78	0.265208	0.654	0.459	6.58147e-74	terminal_Tex	SLC25A5
TRAC	1.2756e-77	0.284137	0.532	0.342	5.04118e-73	terminal_Tex	TRAC
SEPTIN7	2.35203e-77	0.294898	0.565	0.39	9.29521e-73	terminal_Tex	SEPTIN7
SKP1	7.90888e-77	0.257743	0.811	0.625	3.12559e-72	terminal_Tex	SKP1
ATP5F1A	1.04783e-74	0.276434	0.375	0.231	4.14104e-70	terminal_Tex	ATP5F1A
PRELID1	1.70786e-74	0.271706	0.426	0.271	6.74947e-70	terminal_Tex	PRELID1
PCED1B-AS1	5.34069e-73	0.287233	0.503	0.339	2.11064e-68	terminal_Tex	PCED1B-AS1
HOPX	2.54182e-72	0.38797	0.447	0.299	1.00453e-67	terminal_Tex	HOPX
ATP5MD	6.60646e-72	0.287326	0.509	0.347	2.61087e-67	terminal_Tex	ATP5MD
HSP90B1	7.18447e-72	0.266004	0.638	0.446	2.8393e-67	terminal_Tex	HSP90B1
NME2	2.60022e-70	0.298134	0.405	0.261	1.02761e-65	terminal_Tex	NME2
EIF4A1	5.55656e-70	0.296697	0.669	0.495	2.19595e-65	terminal_Tex	EIF4A1
PLAAT4	4.77388e-69	0.389227	0.54	0.394	1.88664e-64	terminal_Tex	PLAAT4
PIM3	6.34414e-69	0.357524	0.319	0.195	2.5072e-64	terminal_Tex	PIM3
SRRT	6.5671e-68	0.260095	0.319	0.191	2.59532e-63	terminal_Tex	SRRT
LINC02446	3.32442e-67	0.468259	0.255	0.149	1.31381e-62	terminal_Tex	LINC02446
ATP5MG	7.01171e-62	0.322512	0.696	0.593	2.77103e-57	terminal_Tex	ATP5MG
LGALS1	4.28417e-59	0.522898	0.544	0.41	1.6931e-54	terminal_Tex	LGALS1
IFITM1	2.8725e-55	0.299289	0.778	0.616	1.13521e-50	terminal_Tex	IFITM1
PMAIP1	2.64302e-51	0.255778	0.351	0.232	1.04452e-46	terminal_Tex	PMAIP1
ATP5MC2	4.11342e-50	0.279321	0.684	0.579	1.62562e-45	terminal_Tex	ATP5MC2
CRTAM	1.015e-45	0.343813	0.328	0.22	4.01129e-41	terminal_Tex	CRTAM
PIM1	1.53794e-32	0.279468	0.304	0.216	6.07794e-28	terminal_Tex	PIM1
CCL4L2	0.00257759	0.731355	0.402	0.348	1	terminal_Tex	CCL4L2
MT1X	0	3.59565	0.511	0.233	0	Tn	MT1X
MT1E	0	3.30988	0.371	0.12	0	Tn	MT1E
MT2A	0	3.2552	0.682	0.49	0	Tn	MT2A
LMNA	0	1.34872	0.54	0.246	0	Tn	LMNA
JUND	0	1.28474	0.819	0.646	0	Tn	JUND
IL7R	0	1.26179	0.861	0.456	0	Tn	IL7R
CCR7	0	1.05548	0.364	0.112	0	Tn	CCR7
GPR183	0	1.00088	0.596	0.278	0	Tn	GPR183
ANXA1	0	1.00025	0.8	0.645	0	Tn	ANXA1
SELL	0	0.995163	0.266	0.079	0	Tn	SELL
AC058791.1	0	0.946778	0.365	0.123	0	Tn	AC058791.1
LTB	0	0.901695	0.535	0.265	0	Tn	LTB
FTH1	0	0.812411	0.984	0.929	0	Tn	FTH1
KLF2	0	0.807572	0.509	0.262	0	Tn	KLF2
TPT1	0	0.786828	0.999	0.969	0	Tn	TPT1
SOCS3	0	0.775069	0.338	0.119	0	Tn	SOCS3
PPP1CB	0	0.770844	0.556	0.284	0	Tn	PPP1CB
RPS10	0	0.760693	0.676	0.412	0	Tn	RPS10
CD55	0	0.707369	0.5	0.27	0	Tn	CD55
RPL9	0	0.689627	0.98	0.907	0	Tn	RPL9
KDM6B	0	0.683268	0.393	0.189	0	Tn	KDM6B
NFKB1	0	0.661078	0.362	0.163	0	Tn	NFKB1
TCF7	0	0.654334	0.332	0.121	0	Tn	TCF7
CRYBG1	0	0.642904	0.416	0.204	0	Tn	CRYBG1
PABPC1	0	0.64096	0.893	0.728	0	Tn	PABPC1
ELL2	0	0.613116	0.352	0.157	0	Tn	ELL2
RPS3A	0	0.607711	0.993	0.953	0	Tn	RPS3A
SC5D	0	0.598094	0.328	0.131	0	Tn	SC5D
AC016831.5	0	0.576514	0.267	0.089	0	Tn	AC016831.5
EEF1B2	0	0.565992	0.93	0.785	0	Tn	EEF1B2
RPS8	0	0.555859	0.994	0.958	0	Tn	RPS8
RPL32	0	0.546735	0.996	0.961	0	Tn	RPL32
RPS6	0	0.540494	0.993	0.946	0	Tn	RPS6
RPS16	0	0.504076	0.98	0.904	0	Tn	RPS16
RPS13	0	0.501023	0.987	0.925	0	Tn	RPS13
RPS12	0	0.491151	0.999	0.973	0	Tn	RPS12
RPL34	0	0.489461	0.996	0.954	0	Tn	RPL34
RPS18	0	0.468799	0.998	0.973	0	Tn	RPS18
RPL21	0	0.465146	0.984	0.924	0	Tn	RPL21
RPL11	0	0.459128	0.995	0.962	0	Tn	RPL11
RPL39	0	0.44615	0.995	0.954	0	Tn	RPL39
RPLP1	0	0.435487	0.999	0.984	0	Tn	RPLP1
RPS2	0	0.426942	0.989	0.944	0	Tn	RPS2
RPS27A	0	0.420088	0.998	0.97	0	Tn	RPS27A
RPL3	0	0.399816	0.989	0.945	0	Tn	RPL3
RPL13	0	0.367203	0.999	0.985	0	Tn	RPL13
RPL10	0	0.35197	1	0.985	0	Tn	RPL10
TMEM123	2.29401e-307	0.524868	0.386	0.183	9.06591e-303	Tn	TMEM123
RPL36	4.59041e-305	0.398697	0.985	0.916	1.81413e-300	Tn	RPL36
RPS23	2.70536e-304	0.383675	0.994	0.956	1.06916e-299	Tn	RPS23
RPL37	2.5106e-303	0.458067	0.989	0.929	9.92189e-299	Tn	RPL37
RPL22	8.06566e-303	0.520439	0.927	0.813	3.18755e-298	Tn	RPL22
RPS14	5.38713e-300	0.343674	0.998	0.964	2.12899e-295	Tn	RPS14
BIRC31	1.34153e-298	0.747526	0.553	0.326	5.30172e-294	Tn	BIRC3
RPL18	4.10632e-295	0.368694	0.991	0.945	1.62282e-290	Tn	RPL18
FAM177A1	3.10646e-292	0.677062	0.635	0.405	1.22767e-287	Tn	FAM177A1
RPL30	5.10056e-291	0.35984	0.998	0.967	2.01574e-286	Tn	RPL30
RPL38	2.71368e-288	0.443598	0.926	0.793	1.07245e-283	Tn	RPL38
RPL5	2.25251e-287	0.433018	0.975	0.9	8.90191e-283	Tn	RPL5
RPL18A	2.65358e-284	0.365211	0.995	0.955	1.04869e-279	Tn	RPL18A
RPS9	3.79946e-277	0.351949	0.982	0.925	1.50155e-272	Tn	RPS9
RPS5	2.11492e-274	0.437034	0.966	0.882	8.35818e-270	Tn	RPS5
CREM1	1.61635e-268	0.506983	0.732	0.492	6.3878e-264	Tn	CREM
RPLP2	2.13142e-268	0.331366	0.99	0.933	8.42339e-264	Tn	RPLP2
FAM107B	3.71288e-263	0.652984	0.517	0.307	1.46733e-258	Tn	FAM107B
SPOCK2	1.42549e-258	0.504872	0.618	0.384	5.63355e-254	Tn	SPOCK2
RPS11	5.29196e-251	0.494788	0.909	0.789	2.09138e-246	Tn	RPS11
RPL23	9.72513e-249	0.58584	0.802	0.633	3.84337e-244	Tn	RPL23
RORA	3.15694e-245	0.561275	0.52	0.311	1.24762e-240	Tn	RORA
RPL27A	4.1191e-243	0.388848	0.937	0.851	1.62787e-238	Tn	RPL27A
RPS20	3.89044e-240	0.447155	0.846	0.684	1.5375e-235	Tn	RPS20
RPL12	5.71965e-240	0.385435	0.987	0.939	2.26041e-235	Tn	RPL12
UBA52	1.01926e-239	0.358066	0.957	0.869	4.02812e-235	Tn	UBA52
RPL14	1.13642e-237	0.336446	0.988	0.94	4.49114e-233	Tn	RPL14
ARL4A	1.8943e-234	0.507455	0.376	0.195	7.48627e-230	Tn	ARL4A
TIMP1	5.5592e-233	0.38303	0.264	0.115	2.19699e-228	Tn	TIMP1
NAP1L1	4.76544e-222	0.502686	0.617	0.41	1.8833e-217	Tn	NAP1L1
RGCC	5.11177e-218	0.563659	0.728	0.53	2.02017e-213	Tn	RGCC
SELENOK	7.0196e-217	0.489606	0.646	0.424	2.77415e-212	Tn	SELENOK
MT1F	9.45552e-217	1.55729	0.261	0.128	3.73682e-212	Tn	MT1F
RPL35	2.40513e-213	0.311446	0.975	0.895	9.50505e-209	Tn	RPL35
RPL10A	9.04036e-212	0.34511	0.969	0.899	3.57275e-207	Tn	RPL10A
MAF	1.45046e-210	0.639713	0.283	0.137	5.73222e-206	Tn	MAF
EZR	4.66176e-208	0.60594	0.738	0.559	1.84233e-203	Tn	EZR
RPS29	5.77064e-208	0.303391	0.967	0.887	2.28056e-203	Tn	RPS29
RPL24	1.5425e-206	0.308175	0.977	0.906	6.09597e-202	Tn	RPL24
RPL19	1.25101e-200	0.326467	0.996	0.962	4.944e-196	Tn	RPL19
CD28	8.39922e-200	0.338541	0.256	0.116	3.31937e-195	Tn	CD28
TSC22D3	4.53588e-199	0.456094	0.876	0.713	1.79258e-194	Tn	TSC22D3
RPL7	1.40953e-197	0.392546	0.881	0.759	5.57045e-193	Tn	RPL7
PER1	1.65929e-196	0.426771	0.364	0.197	6.55753e-192	Tn	PER1
DDX21	3.46836e-195	0.403399	0.454	0.267	1.37069e-190	Tn	DDX21
HSPD1	6.04481e-195	0.853507	0.698	0.513	2.38891e-190	Tn	HSPD1
TNFAIP3	6.81736e-194	0.442676	0.841	0.673	2.69422e-189	Tn	TNFAIP3
MT-ATP6	2.28628e-193	0.461131	0.935	0.877	9.03537e-189	Tn	MT-ATP6
HSP90AB1	2.69571e-193	0.709497	0.907	0.786	1.06535e-188	Tn	HSP90AB1
HIPK1	1.13138e-192	0.393581	0.271	0.13	4.47122e-188	Tn	HIPK1
EIF3E	1.62286e-191	0.429488	0.615	0.42	6.41354e-187	Tn	EIF3E
KLF3	6.55528e-191	0.356041	0.272	0.129	2.59064e-186	Tn	KLF3
YPEL5	9.337e-191	0.468004	0.75	0.544	3.68998e-186	Tn	YPEL5
EIF1	6.72962e-190	0.320679	0.985	0.946	2.65954e-185	Tn	EIF1
JMJD1C	4.5507e-182	0.425883	0.486	0.301	1.79844e-177	Tn	JMJD1C
NOP53	3.74158e-181	0.385922	0.631	0.421	1.47867e-176	Tn	NOP53
SMAP2	9.64112e-181	0.377348	0.554	0.356	3.81017e-176	Tn	SMAP2
RPL37A	1.92985e-180	0.324146	0.953	0.863	7.62675e-176	Tn	RPL37A
HNRNPH1	2.47031e-180	0.398633	0.531	0.335	9.76268e-176	Tn	HNRNPH1
RPL8	1.33254e-179	0.333127	0.979	0.923	5.26621e-175	Tn	RPL8
NPM11	4.12379e-179	0.355545	0.893	0.754	1.62972e-174	Tn	NPM1
ZFP36L2	1.50167e-177	0.420926	0.921	0.817	5.9346e-173	Tn	ZFP36L2
SOD2	1.51084e-177	0.399042	0.323	0.172	5.97083e-173	Tn	SOD2
PTGER4	1.27164e-170	0.427928	0.476	0.299	5.02553e-166	Tn	PTGER4
RELB	1.02195e-169	0.422926	0.251	0.125	4.03873e-165	Tn	RELB
GSPT11	9.43582e-168	0.371232	0.454	0.276	3.72903e-163	Tn	GSPT1
RPL27	1.05897e-165	0.313987	0.937	0.827	4.18506e-161	Tn	RPL27
IDS	5.06665e-163	0.440987	0.61	0.435	2.00234e-158	Tn	IDS
RPS28	2.98449e-160	0.30063	0.997	0.957	1.17947e-155	Tn	RPS28
ZFP36	1.54489e-158	0.283711	0.901	0.738	6.10539e-154	Tn	ZFP36
RPL41	5.15971e-158	0.299687	0.995	0.958	2.03912e-153	Tn	RPL41
RPL26	1.11084e-156	0.258723	0.984	0.941	4.39005e-152	Tn	RPL26
ANKRD28	5.84635e-155	0.49593	0.257	0.133	2.31048e-150	Tn	ANKRD28
MYADM	1.34631e-153	0.405948	0.586	0.4	5.32062e-149	Tn	MYADM
PTMA	1.88683e-153	0.275407	0.995	0.97	7.45676e-149	Tn	PTMA
LRRFIP1	3.10317e-152	0.501735	0.588	0.419	1.22637e-147	Tn	LRRFIP1
JOSD1	1.4942e-151	0.314549	0.311	0.17	5.90508e-147	Tn	JOSD1
SRSF5	1.21627e-150	0.397512	0.727	0.55	4.80668e-146	Tn	SRSF5
VIM	1.01646e-148	0.56093	0.911	0.815	4.01705e-144	Tn	VIM
RCAN3	2.19322e-147	0.298042	0.323	0.179	8.66759e-143	Tn	RCAN3
RPSA	4.09036e-146	0.348881	0.951	0.869	1.61651e-141	Tn	RPSA
RPL29	1.46512e-143	0.306783	0.982	0.928	5.79016e-139	Tn	RPL29
MAP3K2	1.02088e-142	0.340357	0.302	0.168	4.03452e-138	Tn	MAP3K2
PIK3IP1	2.53474e-142	0.317572	0.496	0.316	1.00173e-137	Tn	PIK3IP1
EEF1A1	5.83242e-141	0.336166	0.999	0.982	2.30497e-136	Tn	EEF1A1
MCL1	8.86023e-141	0.368776	0.778	0.608	3.50156e-136	Tn	MCL1
CDV3	9.9238e-141	0.349021	0.406	0.249	3.92189e-136	Tn	CDV3
GPR171	3.91992e-140	0.487027	0.355	0.215	1.54915e-135	Tn	GPR171
LEPROTL1	7.34197e-139	0.364813	0.747	0.574	2.90155e-134	Tn	LEPROTL1
NDFIP1	1.53994e-137	0.383412	0.444	0.287	6.08583e-133	Tn	NDFIP1
TOB1	3.29335e-137	0.387517	0.389	0.237	1.30153e-132	Tn	TOB1
ARL4C	5.80022e-136	0.395502	0.615	0.445	2.29225e-131	Tn	ARL4C
RPL4	8.2471e-136	0.39342	0.846	0.725	3.25925e-131	Tn	RPL4
RPLP0	1.66177e-133	0.38316	0.953	0.867	6.5673e-129	Tn	RPLP0
RPS4Y1	1.77095e-133	0.44606	0.382	0.234	6.99878e-129	Tn	RPS4Y1
ZC3HAV1	1.20742e-132	0.359959	0.538	0.366	4.77171e-128	Tn	ZC3HAV1
IL6ST	2.43739e-132	0.307737	0.283	0.156	9.63257e-128	Tn	IL6ST
RPS4X	1.37782e-130	0.290016	0.991	0.955	5.44514e-126	Tn	RPS4X
SERP1	6.20626e-130	0.321419	0.68	0.499	2.45271e-125	Tn	SERP1
CNOT6L	4.426e-129	0.366425	0.543	0.378	1.74916e-124	Tn	CNOT6L
PLK3	1.10691e-127	0.28087	0.307	0.174	4.37451e-123	Tn	PLK3
ISCA1	1.41992e-127	0.365306	0.344	0.208	5.61153e-123	Tn	ISCA1
TSPYL1	1.48491e-127	0.278729	0.28	0.155	5.86836e-123	Tn	TSPYL1
IRF2BP2	2.85377e-127	0.279498	0.276	0.152	1.12781e-122	Tn	IRF2BP2
ATP2B1	1.17074e-125	0.328106	0.326	0.192	4.62676e-121	Tn	ATP2B1
SKIL	5.71129e-125	0.334451	0.398	0.249	2.2571e-120	Tn	SKIL
LDHB1	1.10249e-124	0.441913	0.608	0.463	4.35706e-120	Tn	LDHB
HSPH1	1.22341e-121	0.808075	0.597	0.46	4.83493e-117	Tn	HSPH1
S100A111	1.49693e-121	0.507321	0.679	0.537	5.91586e-117	Tn	S100A11
PBXIP1	4.16198e-121	0.286087	0.384	0.237	1.64482e-116	Tn	PBXIP1
CDKN1A	1.81185e-120	0.330539	0.363	0.222	7.16043e-116	Tn	CDKN1A
HSPE1	1.08673e-118	0.80811	0.736	0.603	4.29475e-114	Tn	HSPE1
CXCR4	1.15927e-117	0.287639	0.922	0.823	4.58144e-113	Tn	CXCR4
FKBP5	4.56495e-117	0.283928	0.456	0.297	1.80407e-112	Tn	FKBP5
PIM2	5.70987e-117	0.344352	0.258	0.145	2.25654e-112	Tn	PIM2
SRGN1	2.47076e-112	0.358136	0.928	0.886	9.76444e-108	Tn	SRGN
SF1	2.79333e-110	0.280304	0.636	0.468	1.10392e-105	Tn	SF1
AREG	1.68676e-109	0.260676	0.314	0.19	6.66608e-105	Tn	AREG
NOSIP	1.76988e-108	0.408406	0.299	0.184	6.99456e-104	Tn	NOSIP
YIPF5	2.05058e-107	0.364878	0.261	0.153	8.10389e-103	Tn	YIPF5
CEBPB	5.60628e-107	0.363258	0.318	0.194	2.2156e-102	Tn	CEBPB
FOXP1	1.19786e-106	0.264657	0.444	0.293	4.73393e-102	Tn	FOXP1
NFKBIA	4.05256e-106	0.252951	0.678	0.503	1.60157e-101	Tn	NFKBIA
DNAJB9	7.50422e-104	0.253543	0.298	0.178	2.96567e-99	Tn	DNAJB9
TUBB4B	5.50014e-103	0.308281	0.559	0.402	2.17366e-98	Tn	TUBB4B
PDE4B	1.33206e-102	0.29356	0.527	0.368	5.26432e-98	Tn	PDE4B
KLRB1	1.05763e-101	0.513206	0.376	0.251	4.17977e-97	Tn	KLRB1
HNRNPAB	2.35721e-101	0.286829	0.38	0.246	9.31571e-97	Tn	HNRNPAB
S100A10	2.61417e-100	0.439923	0.794	0.668	1.03312e-95	Tn	S100A10
ARID5A	2.41216e-99	0.303263	0.396	0.261	9.53285e-95	Tn	ARID5A
EIF4A3	1.04155e-98	0.342019	0.391	0.258	4.1162e-94	Tn	EIF4A3
PIM31	1.10849e-98	0.304327	0.31	0.192	4.38074e-94	Tn	PIM3
SLC2A3	1.86721e-98	0.308073	0.676	0.528	7.37922e-94	Tn	SLC2A3
CYCS	2.08225e-96	0.357487	0.601	0.451	8.22904e-92	Tn	CYCS
RACK1	1.88472e-95	0.269547	0.897	0.771	7.4484e-91	Tn	RACK1
RAB11FIP11	2.56356e-95	0.272555	0.263	0.157	1.01312e-90	Tn	RAB11FIP1
ZFAS1	1.20549e-94	0.25707	0.689	0.521	4.76411e-90	Tn	ZFAS1
SARAF	2.15153e-94	0.303859	0.892	0.764	8.50283e-90	Tn	SARAF
ARID5B1	6.97252e-93	0.297237	0.444	0.309	2.75554e-88	Tn	ARID5B
MT-CYB	1.02537e-92	0.258162	0.965	0.939	4.05225e-88	Tn	MT-CYB
TAGLN2	4.83428e-91	0.295389	0.708	0.557	1.91051e-86	Tn	TAGLN2
ODF2L	4.8866e-91	0.261634	0.332	0.211	1.93118e-86	Tn	ODF2L
SOCS1	1.16802e-90	0.291636	0.426	0.291	4.616e-86	Tn	SOCS1
AKIRIN1	5.63238e-90	0.252901	0.352	0.228	2.22592e-85	Tn	AKIRIN1
RPL36AL	1.50305e-88	0.25824	0.877	0.757	5.94007e-84	Tn	RPL36AL
IVNS1ABP1	2.46208e-88	0.259727	0.438	0.3	9.73014e-84	Tn	IVNS1ABP
NASP	1.51058e-87	0.278332	0.405	0.275	5.96983e-83	Tn	NASP
FXYD5	4.17823e-85	0.342788	0.711	0.586	1.65124e-80	Tn	FXYD5
UBE2B1	1.04117e-84	0.252064	0.556	0.402	4.11471e-80	Tn	UBE2B
EIF4B	4.23319e-82	0.267132	0.487	0.352	1.67296e-77	Tn	EIF4B
UBE2S	6.71495e-81	0.257579	0.474	0.332	2.65375e-76	Tn	UBE2S
RPS21	2.27404e-80	0.26827	0.971	0.9	8.987e-76	Tn	RPS21
ADGRE5	6.11239e-80	0.289495	0.533	0.391	2.41562e-75	Tn	ADGRE5
PLIN2	2.34043e-75	0.396445	0.331	0.224	9.24939e-71	Tn	PLIN2
EEF2	8.62303e-74	0.309719	0.788	0.66	3.40782e-69	Tn	EEF2
ATP1B31	1.21136e-68	0.3314	0.369	0.261	4.78729e-64	Tn	ATP1B3
AHNAK	1.08872e-67	0.254285	0.56	0.428	4.30261e-63	Tn	AHNAK
NR3C11	2.76973e-64	0.315492	0.495	0.378	1.0946e-59	Tn	NR3C1
AHSA1	5.27717e-62	0.330557	0.309	0.217	2.08554e-57	Tn	AHSA1
ORAI1	2.40439e-60	0.252358	0.289	0.197	9.50216e-56	Tn	ORAI1
HSP90AA1	1.48761e-56	0.786095	0.94	0.9	5.87903e-52	Tn	HSP90AA1
RPL36A	1.03881e-54	0.29504	0.826	0.743	4.10538e-50	Tn	RPL36A
GATA31	1.48839e-52	0.267472	0.298	0.211	5.88211e-48	Tn	GATA3
NUDC	3.9448e-49	0.268385	0.333	0.245	1.55898e-44	Tn	NUDC
REL	2.83083e-48	0.303899	0.54	0.433	1.11874e-43	Tn	REL
DNAJA1	8.61515e-42	0.31774	0.735	0.624	3.40471e-37	Tn	DNAJA1
METRNL	4.77143e-40	0.275083	0.272	0.202	1.88567e-35	Tn	METRNL
EEF1G	1.30911e-20	0.321459	0.523	0.533	5.17361e-16	Tn	EEF1G
GZMK	0	1.44511	0.899	0.371	0	GZMK+early_Tem	GZMK
TUBA4A	0	1.10465	0.737	0.452	0	GZMK+early_Tem	TUBA4A
DUSP2	0	1.08379	0.906	0.641	0	GZMK+early_Tem	DUSP2
TNFSF9	0	1.07761	0.292	0.114	0	GZMK+early_Tem	TNFSF9
CCL4	0	1.04003	0.822	0.633	0	GZMK+early_Tem	CCL4
CRTAM1	0	1.00568	0.406	0.163	0	GZMK+early_Tem	CRTAM
DUSP41	0	0.97377	0.606	0.306	0	GZMK+early_Tem	DUSP4
CXCR41	0	0.899904	0.944	0.792	0	GZMK+early_Tem	CXCR4
RGCC1	0	0.898438	0.745	0.477	0	GZMK+early_Tem	RGCC
CCL4L21	0	0.813293	0.471	0.31	0	GZMK+early_Tem	CCL4L2
CMC1	0	0.760452	0.444	0.233	0	GZMK+early_Tem	CMC1
TRAT1	0	0.712858	0.388	0.177	0	GZMK+early_Tem	TRAT1
CST7	0	0.699476	0.89	0.648	0	GZMK+early_Tem	CST7
CLDND1	0	0.664246	0.478	0.3	0	GZMK+early_Tem	CLDND1
CD741	0	0.66026	0.843	0.669	0	GZMK+early_Tem	CD74
SH2D1A	0	0.656185	0.455	0.24	0	GZMK+early_Tem	SH2D1A
ITM2C	0	0.65393	0.446	0.263	0	GZMK+early_Tem	ITM2C
ZNF331	0	0.643114	0.588	0.371	0	GZMK+early_Tem	ZNF331
YPEL51	0	0.628266	0.729	0.502	0	GZMK+early_Tem	YPEL5
NR4A2	0	0.614262	0.703	0.474	0	GZMK+early_Tem	NR4A2
CREM2	0	0.600061	0.651	0.462	0	GZMK+early_Tem	CREM
FABP51	0	0.593392	0.365	0.21	0	GZMK+early_Tem	FABP5
LDHA1	0	0.590322	0.764	0.6	0	GZMK+early_Tem	LDHA
FAM177A11	0	0.588801	0.549	0.38	0	GZMK+early_Tem	FAM177A1
UBE2S1	0	0.581983	0.467	0.3	0	GZMK+early_Tem	UBE2S
SRGN2	0	0.581698	0.962	0.865	0	GZMK+early_Tem	SRGN
NR4A3	0	0.57699	0.3	0.155	0	GZMK+early_Tem	NR4A3
JMJD6	0	0.563135	0.403	0.24	0	GZMK+early_Tem	JMJD6
SERTAD1	0	0.538264	0.438	0.285	0	GZMK+early_Tem	SERTAD1
HERPUD1	0	0.531132	0.589	0.418	0	GZMK+early_Tem	HERPUD1
IFRD1	0	0.529545	0.401	0.256	0	GZMK+early_Tem	IFRD1
JUNB	0	0.522767	0.888	0.742	0	GZMK+early_Tem	JUNB
TAGAP	0	0.522725	0.506	0.356	0	GZMK+early_Tem	TAGAP
COTL11	0	0.518661	0.613	0.436	0	GZMK+early_Tem	COTL1
EZR1	0	0.516848	0.694	0.531	0	GZMK+early_Tem	EZR
MYADM1	0	0.513616	0.568	0.362	0	GZMK+early_Tem	MYADM
LITAF	0	0.506472	0.603	0.439	0	GZMK+early_Tem	LITAF
TUBB4B1	0	0.499482	0.535	0.373	0	GZMK+early_Tem	TUBB4B
GPR1831	0	0.492898	0.418	0.262	0	GZMK+early_Tem	GPR183
DNAJA11	0	0.489992	0.783	0.581	0	GZMK+early_Tem	DNAJA1
RNF19A	0	0.487132	0.587	0.403	0	GZMK+early_Tem	RNF19A
SELENOK1	0	0.484969	0.551	0.403	0	GZMK+early_Tem	SELENOK
KPNA21	0	0.481543	0.283	0.164	0	GZMK+early_Tem	KPNA2
PIK3R1	0	0.481243	0.605	0.443	0	GZMK+early_Tem	PIK3R1
LEPROTL11	0	0.473993	0.706	0.547	0	GZMK+early_Tem	LEPROTL1
HLA-DRB11	0	0.468781	0.638	0.417	0	GZMK+early_Tem	HLA-DRB1
HLA-DPA11	0	0.467291	0.634	0.437	0	GZMK+early_Tem	HLA-DPA1
RHOH	0	0.466645	0.549	0.404	0	GZMK+early_Tem	RHOH
BRD2	0	0.463053	0.579	0.424	0	GZMK+early_Tem	BRD2
RPL411	0	0.460313	0.992	0.951	0	GZMK+early_Tem	RPL41
SARAF1	0	0.458744	0.872	0.74	0	GZMK+early_Tem	SARAF
HLA-DRB51	0	0.454684	0.373	0.212	0	GZMK+early_Tem	HLA-DRB5
ISG20	0	0.451686	0.648	0.493	0	GZMK+early_Tem	ISG20
SDCBP	0	0.44514	0.503	0.367	0	GZMK+early_Tem	SDCBP
RILPL2	0	0.44191	0.282	0.159	0	GZMK+early_Tem	RILPL2
OAZ11	0	0.441273	0.888	0.778	0	GZMK+early_Tem	OAZ1
H2AFZ	0	0.43848	0.655	0.516	0	GZMK+early_Tem	H2AFZ
HLA-DQB11	0	0.431494	0.326	0.176	0	GZMK+early_Tem	HLA-DQB1
SLA	0	0.429606	0.509	0.369	0	GZMK+early_Tem	SLA
HNRNPLL	0	0.423154	0.313	0.176	0	GZMK+early_Tem	HNRNPLL
HLA-A1	0	0.414591	0.991	0.96	0	GZMK+early_Tem	HLA-A
NAA50	0	0.410052	0.346	0.212	0	GZMK+early_Tem	NAA50
H3F3B	0	0.407182	0.989	0.929	0	GZMK+early_Tem	H3F3B
ZFP361	0	0.407152	0.883	0.705	0	GZMK+early_Tem	ZFP36
CD8A1	0	0.403396	0.771	0.599	0	GZMK+early_Tem	CD8A
CALM2	0	0.40116	0.799	0.663	0	GZMK+early_Tem	CALM2
HLA-DQA11	0	0.396689	0.329	0.185	0	GZMK+early_Tem	HLA-DQA1
HSPA5	0	0.393555	0.631	0.487	0	GZMK+early_Tem	HSPA5
EIF11	0	0.392842	0.991	0.935	0	GZMK+early_Tem	EIF1
RPS15A	0	0.391458	0.997	0.963	0	GZMK+early_Tem	RPS15A
RPL23A	0	0.385627	0.984	0.92	0	GZMK+early_Tem	RPL23A
RPS27	0	0.37906	0.997	0.973	0	GZMK+early_Tem	RPS27
SRSF7	0	0.370674	0.851	0.715	0	GZMK+early_Tem	SRSF7
TSC22D31	0	0.36466	0.819	0.694	0	GZMK+early_Tem	TSC22D3
MCL11	0	0.363306	0.72	0.587	0	GZMK+early_Tem	MCL1
HLA-DPB11	0	0.36102	0.648	0.461	0	GZMK+early_Tem	HLA-DPB1
LYST1	0	0.358389	0.405	0.246	0	GZMK+early_Tem	LYST
CD44	0	0.35486	0.765	0.607	0	GZMK+early_Tem	CD44
PNRC1	0	0.346202	0.864	0.761	0	GZMK+early_Tem	PNRC1
HSPA8	0	0.345834	0.922	0.797	0	GZMK+early_Tem	HSPA8
UBB	0	0.342288	0.896	0.765	0	GZMK+early_Tem	UBB
RPS25	0	0.332773	0.986	0.925	0	GZMK+early_Tem	RPS25
HNRNPA11	0	0.329649	0.843	0.719	0	GZMK+early_Tem	HNRNPA1
RPL28	0	0.3277	0.998	0.972	0	GZMK+early_Tem	RPL28
RPLP21	0	0.308633	0.982	0.922	0	GZMK+early_Tem	RPLP2
UBC1	0	0.308383	0.973	0.881	0	GZMK+early_Tem	UBC
DNAJB1	0	0.284364	0.872	0.684	0	GZMK+early_Tem	DNAJB1
DUSP1	0	0.255638	0.829	0.67	0	GZMK+early_Tem	DUSP1
ITM2A1	6.35338e-308	0.378676	0.583	0.441	2.51085e-303	GZMK+early_Tem	ITM2A
AMD1	5.05211e-304	0.423821	0.392	0.265	1.9966e-299	GZMK+early_Tem	AMD1
CD271	9.57419e-298	0.339641	0.36	0.226	3.78372e-293	GZMK+early_Tem	CD27
CSRNP1	2.65511e-288	0.376568	0.375	0.246	1.0493e-283	GZMK+early_Tem	CSRNP1
PDE4B1	2.10265e-286	0.384739	0.479	0.347	8.30969e-282	GZMK+early_Tem	PDE4B
FOSB	4.73183e-285	0.256515	0.627	0.466	1.87002e-280	GZMK+early_Tem	FOSB
RALGAPA1	8.131e-284	0.359895	0.366	0.241	3.21337e-279	GZMK+early_Tem	RALGAPA1
NEU1	1.48335e-282	0.405275	0.33	0.208	5.8622e-278	GZMK+early_Tem	NEU1
DYNLL11	2.52182e-282	0.411439	0.607	0.475	9.96624e-278	GZMK+early_Tem	DYNLL1
CKS21	2.96044e-273	0.413083	0.327	0.212	1.16997e-268	GZMK+early_Tem	CKS2
RPS291	3.57593e-273	0.386465	0.935	0.879	1.41321e-268	GZMK+early_Tem	RPS29
RBM8A	5.02629e-270	0.340616	0.614	0.481	1.98639e-265	GZMK+early_Tem	RBM8A
CYCS1	1.25966e-264	0.339614	0.564	0.428	4.97817e-260	GZMK+early_Tem	CYCS
FYN	7.19284e-257	0.291017	0.64	0.513	2.84261e-252	GZMK+early_Tem	FYN
RPS101	2.67456e-254	0.391159	0.533	0.398	1.05699e-249	GZMK+early_Tem	RPS10
REL1	1.11146e-250	0.286312	0.545	0.406	4.39249e-246	GZMK+early_Tem	REL
ARL6IP11	3.00936e-249	0.30202	0.5	0.372	1.1893e-244	GZMK+early_Tem	ARL6IP1
CD8B1	1.73053e-248	0.294881	0.61	0.458	6.83906e-244	GZMK+early_Tem	CD8B
ELF1	5.42403e-241	0.309385	0.638	0.515	2.14358e-236	GZMK+early_Tem	ELF1
SRSF2	1.05882e-240	0.322936	0.67	0.547	4.18445e-236	GZMK+early_Tem	SRSF2
DNAJB6	1.21619e-237	0.311453	0.56	0.432	4.80638e-233	GZMK+early_Tem	DNAJB6
CD5	3.97707e-237	0.349126	0.265	0.164	1.57174e-232	GZMK+early_Tem	CD5
SAP18	1.08937e-229	0.350616	0.603	0.486	4.30518e-225	GZMK+early_Tem	SAP18
RPL13A	2.12113e-229	0.36695	0.944	0.872	8.38269e-225	GZMK+early_Tem	RPL13A
EEF21	4.3098e-228	0.280413	0.752	0.641	1.70323e-223	GZMK+early_Tem	EEF2
RPL381	9.5964e-226	0.259531	0.873	0.779	3.7925e-221	GZMK+early_Tem	RPL38
VPS37B1	8.25078e-225	0.365081	0.353	0.244	3.26071e-220	GZMK+early_Tem	VPS37B
SUB11	8.23165e-223	0.274588	0.749	0.636	3.25315e-218	GZMK+early_Tem	SUB1
RPL36AL1	1.50015e-222	0.259076	0.848	0.738	5.92858e-218	GZMK+early_Tem	RPL36AL
GTF2B	1.88148e-222	0.36185	0.365	0.258	7.43562e-218	GZMK+early_Tem	GTF2B
ARHGDIB	7.90368e-221	0.263555	0.859	0.775	3.12354e-216	GZMK+early_Tem	ARHGDIB
MTRNR2L12	3.72728e-220	0.752241	0.457	0.358	1.47302e-215	GZMK+early_Tem	MTRNR2L12
CNN2	4.16254e-219	0.329506	0.448	0.332	1.64504e-214	GZMK+early_Tem	CNN2
ODC1	5.21192e-214	0.359593	0.344	0.239	2.05975e-209	GZMK+early_Tem	ODC1
PIM32	1.25105e-212	0.328054	0.274	0.176	4.94414e-208	GZMK+early_Tem	PIM3
OASL	1.18683e-209	0.338239	0.291	0.19	4.69034e-205	GZMK+early_Tem	OASL
JPT1	7.27645e-209	0.360163	0.382	0.275	2.87565e-204	GZMK+early_Tem	JPT1
EIF4A31	4.99494e-206	0.361915	0.344	0.242	1.974e-201	GZMK+early_Tem	EIF4A3
ATP6V0C1	7.76397e-205	0.343945	0.5	0.386	3.06832e-200	GZMK+early_Tem	ATP6V0C
SRRT1	1.12493e-204	0.387749	0.266	0.173	4.44573e-200	GZMK+early_Tem	SRRT
EIF4A11	3.51962e-204	0.302878	0.592	0.473	1.39095e-199	GZMK+early_Tem	EIF4A1
ARID5B2	1.73062e-201	0.271737	0.407	0.29	6.83942e-197	GZMK+early_Tem	ARID5B
LYAR	3.2067e-200	0.270179	0.388	0.274	1.26729e-195	GZMK+early_Tem	LYAR
RPL31	2.86495e-188	0.33022	0.84	0.742	1.13223e-183	GZMK+early_Tem	RPL31
CCNH	8.95125e-186	0.323812	0.498	0.392	3.53753e-181	GZMK+early_Tem	CCNH
TERF2IP	1.56244e-179	0.271679	0.533	0.428	6.17475e-175	GZMK+early_Tem	TERF2IP
RGS11	2.56908e-179	0.302688	0.634	0.512	1.0153e-174	GZMK+early_Tem	RGS1
PPP2CA1	8.09605e-178	0.287243	0.341	0.246	3.19956e-173	GZMK+early_Tem	PPP2CA
PPP1R2	3.30282e-172	0.291458	0.556	0.45	1.30528e-167	GZMK+early_Tem	PPP1R2
CHMP1B	6.68857e-170	0.337479	0.285	0.197	2.64332e-165	GZMK+early_Tem	CHMP1B
IFNG1	9.29928e-170	0.634153	0.325	0.232	3.67508e-165	GZMK+early_Tem	IFNG
HNRNPA0	3.02513e-169	0.277255	0.495	0.39	1.19553e-164	GZMK+early_Tem	HNRNPA0
SLC25A51	4.3473e-168	0.263153	0.549	0.44	1.71805e-163	GZMK+early_Tem	SLC25A5
TSPYL2	2.64153e-165	0.302008	0.417	0.314	1.04393e-160	GZMK+early_Tem	TSPYL2
TIPARP	4.13177e-165	0.30027	0.282	0.194	1.63287e-160	GZMK+early_Tem	TIPARP
SLBP	3.0742e-164	0.312709	0.301	0.212	1.21492e-159	GZMK+early_Tem	SLBP
APOBEC3G1	3.74786e-164	0.289428	0.479	0.376	1.48115e-159	GZMK+early_Tem	APOBEC3G
ARID5A1	1.19214e-158	0.281428	0.34	0.248	4.71135e-154	GZMK+early_Tem	ARID5A
NOP581	3.65383e-157	0.283711	0.383	0.29	1.44399e-152	GZMK+early_Tem	NOP58
PMAIP11	2.51792e-156	0.267194	0.306	0.215	9.95082e-152	GZMK+early_Tem	PMAIP1
CMC2	1.1763e-155	0.27236	0.354	0.263	4.64873e-151	GZMK+early_Tem	CMC2
UBE2B2	2.33251e-153	0.260778	0.487	0.389	9.21809e-149	GZMK+early_Tem	UBE2B
BCAS2	2.10766e-149	0.276499	0.363	0.274	8.32949e-145	GZMK+early_Tem	BCAS2
H2AFX	2.25487e-148	0.298674	0.276	0.194	8.91125e-144	GZMK+early_Tem	H2AFX
HBP1	3.49951e-145	0.256998	0.264	0.184	1.383e-140	GZMK+early_Tem	HBP1
SYAP1	2.6428e-143	0.283693	0.361	0.274	1.04443e-138	GZMK+early_Tem	SYAP1
PDCL31	4.31723e-142	0.317358	0.295	0.214	1.70617e-137	GZMK+early_Tem	PDCL3
ARF4	1.65235e-139	0.259044	0.382	0.293	6.53009e-135	GZMK+early_Tem	ARF4
GABARAPL11	2.0583e-138	0.256264	0.428	0.334	8.1344e-134	GZMK+early_Tem	GABARAPL1
GYG1	2.11857e-138	0.268815	0.279	0.198	8.37259e-134	GZMK+early_Tem	GYG1
SELPLG	4.80219e-138	0.280216	0.389	0.3	1.89783e-133	GZMK+early_Tem	SELPLG
SOD11	1.70419e-135	0.263141	0.649	0.552	6.73495e-131	GZMK+early_Tem	SOD1
SLC7A51	4.43812e-129	0.277037	0.312	0.231	1.75394e-124	GZMK+early_Tem	SLC7A5
ICOS1	1.00338e-125	0.304892	0.279	0.202	3.96534e-121	GZMK+early_Tem	ICOS
CRIP11	1.511e-116	0.274847	0.745	0.663	5.97148e-112	GZMK+early_Tem	CRIP1
TGFB1	1.11549e-109	0.276836	0.455	0.375	4.40841e-105	GZMK+early_Tem	TGFB1
RPL27A1	4.10455e-105	0.278164	0.911	0.84	1.62212e-100	GZMK+early_Tem	RPL27A
ANXA11	3.84698e-99	0.253516	0.703	0.641	1.52033e-94	GZMK+early_Tem	ANXA1
XCL2	9.17577e-66	0.357272	0.254	0.2	3.62627e-61	GZMK+early_Tem	XCL2
NR4A1	0	1.65441	0.583	0.265	0	Tm	NR4A1
JUN	0	1.50009	0.951	0.735	0	Tm	JUN
DUSP12	0	1.43948	0.896	0.672	0	Tm	DUSP1
ZFP362	0	1.37855	0.934	0.713	0	Tm	ZFP36
DNAJB11	0	1.36844	0.891	0.7	0	Tm	DNAJB1
PHLDA11	0	1.32637	0.399	0.171	0	Tm	PHLDA1
NFKBIA1	0	1.29348	0.735	0.472	0	Tm	NFKBIA
FOS	0	1.28834	0.844	0.617	0	Tm	FOS
KLF6	0	1.26219	0.902	0.698	0	Tm	KLF6
PPP1R15A	0	1.25614	0.782	0.492	0	Tm	PPP1R15A
CDKN1A1	0	1.15083	0.461	0.186	0	Tm	CDKN1A
MYADM2	0	1.14148	0.673	0.362	0	Tm	MYADM
FOSB1	0	1.11393	0.754	0.456	0	Tm	FOSB
HSPA1A	0	1.10628	0.72	0.516	0	Tm	HSPA1A
CD69	0	1.10126	0.853	0.671	0	Tm	CD69
ATF3	0	1.09552	0.352	0.171	0	Tm	ATF3
ZFAND2A	0	1.07474	0.302	0.162	0	Tm	ZFAND2A
HSPA81	0	1.06859	0.96	0.802	0	Tm	HSPA8
LMNA1	0	1.04265	0.475	0.227	0	Tm	LMNA
ANXA12	0	1.04053	0.845	0.619	0	Tm	ANXA1
HSPA1B	0	1.01298	0.689	0.471	0	Tm	HSPA1B
LDLRAD41	0	1.00803	0.476	0.257	0	Tm	LDLRAD4
IL7R1	0	0.979463	0.79	0.425	0	Tm	IL7R
TNFAIP31	0	0.976864	0.876	0.647	0	Tm	TNFAIP3
DNAJA12	0	0.973722	0.847	0.589	0	Tm	DNAJA1
BTG2	0	0.952074	0.764	0.52	0	Tm	BTG2
JUNB1	0	0.943005	0.925	0.749	0	Tm	JUNB
FTH11	0	0.940807	0.976	0.924	0	Tm	FTH1
ZFP36L21	0	0.934501	0.943	0.801	0	Tm	ZFP36L2
HSP90AA11	0	0.928705	0.976	0.889	0	Tm	HSP90AA1
VIM1	0	0.903752	0.925	0.801	0	Tm	VIM
CSRNP11	0	0.903659	0.493	0.236	0	Tm	CSRNP1
TSC22D32	0	0.901444	0.898	0.691	0	Tm	TSC22D3
KLRB11	0	0.858188	0.451	0.222	0	Tm	KLRB1
NFKBIZ	0	0.843427	0.429	0.22	0	Tm	NFKBIZ
HSPH11	0	0.843355	0.652	0.434	0	Tm	HSPH1
CITED2	0	0.836795	0.483	0.312	0	Tm	CITED2
HSP90AB11	0	0.834765	0.936	0.766	0	Tm	HSP90AB1
TUBA1A	0	0.824308	0.645	0.421	0	Tm	TUBA1A
HSPD11	0	0.812068	0.692	0.494	0	Tm	HSPD1
EGR1	0	0.793069	0.324	0.161	0	Tm	EGR1
RGCC2	0	0.773913	0.733	0.507	0	Tm	RGCC
HSPE11	0	0.771652	0.764	0.582	0	Tm	HSPE1
UBC2	0	0.760726	0.979	0.889	0	Tm	UBC
NEU11	0	0.741055	0.379	0.21	0	Tm	NEU1
IER2	0	0.72146	0.756	0.595	0	Tm	IER2
YPEL52	0	0.716011	0.762	0.519	0	Tm	YPEL5
NR4A21	0	0.708907	0.7	0.498	0	Tm	NR4A2
ZC3H12A	0	0.703423	0.324	0.152	0	Tm	ZC3H12A
GADD45B	0	0.685973	0.607	0.409	0	Tm	GADD45B
CD71	0	0.665115	0.746	0.526	0	Tm	CD7
PFKFB3	0	0.664796	0.316	0.145	0	Tm	PFKFB3
AREG1	0	0.638503	0.315	0.176	0	Tm	AREG
ARL4A1	0	0.638452	0.368	0.177	0	Tm	ARL4A
DDIT4	0	0.63493	0.685	0.524	0	Tm	DDIT4
ZFP36L1	0	0.629691	0.68	0.519	0	Tm	ZFP36L1
HSPA51	0	0.62082	0.69	0.49	0	Tm	HSPA5
CAPG1	0	0.618732	0.344	0.162	0	Tm	CAPG
H3F3B1	0	0.616568	0.989	0.935	0	Tm	H3F3B
BTG1	0	0.614414	0.992	0.937	0	Tm	BTG1
UBB1	0	0.613759	0.916	0.775	0	Tm	UBB
PRNP	0	0.610735	0.372	0.194	0	Tm	PRNP
ANKRD281	0	0.608778	0.267	0.117	0	Tm	ANKRD28
TOB11	0	0.605896	0.384	0.221	0	Tm	TOB1
TAGLN21	0	0.604299	0.726	0.537	0	Tm	TAGLN2
CYCS2	0	0.594414	0.623	0.43	0	Tm	CYCS
G3BP21	0	0.593544	0.57	0.38	0	Tm	G3BP2
MCL12	0	0.58479	0.789	0.587	0	Tm	MCL1
GPR1832	0	0.581855	0.46	0.269	0	Tm	GPR183
PERP	0	0.576622	0.276	0.114	0	Tm	PERP
CD551	0	0.573016	0.453	0.253	0	Tm	CD55
SLC2A31	0	0.55867	0.689	0.509	0	Tm	SLC2A3
CACYBP	0	0.546602	0.524	0.359	0	Tm	CACYBP
RORA1	0	0.539025	0.494	0.293	0	Tm	RORA
SQSTM11	0	0.533788	0.611	0.439	0	Tm	SQSTM1
TUBB4B2	0	0.532154	0.577	0.381	0	Tm	TUBB4B
PABPC11	0	0.531289	0.867	0.714	0	Tm	PABPC1
TUBB2A	0	0.518627	0.255	0.128	0	Tm	TUBB2A
CREM3	0	0.504942	0.666	0.479	0	Tm	CREM
PGK11	0	0.496112	0.667	0.492	0	Tm	PGK1
SARAF2	0	0.495074	0.884	0.751	0	Tm	SARAF
PTGER41	0	0.494152	0.449	0.284	0	Tm	PTGER4
EIF4A32	0	0.489302	0.397	0.242	0	Tm	EIF4A3
LGALS31	0	0.489103	0.468	0.275	0	Tm	LGALS3
NXT1	0	0.476111	0.303	0.162	0	Tm	NXT1
SERTAD11	0	0.47161	0.46	0.297	0	Tm	SERTAD1
KDM6B1	0	0.470801	0.324	0.18	0	Tm	KDM6B
SPOCK21	0	0.45667	0.554	0.371	0	Tm	SPOCK2
EIF5	0	0.446843	0.633	0.456	0	Tm	EIF5
FXYD51	0	0.41755	0.736	0.567	0	Tm	FXYD5
EIF12	0	0.414213	0.993	0.94	0	Tm	EIF1
TPT11	0	0.379488	0.997	0.966	0	Tm	TPT1
RPLP11	0	0.35993	0.999	0.983	0	Tm	RPLP1
EEF1A11	0	0.306581	0.998	0.981	0	Tm	EEF1A1
RPL81	8.72909e-302	0.278064	0.979	0.916	3.44974e-297	Tm	RPL8
BCAS21	2.87676e-298	0.452834	0.425	0.27	1.1369e-293	Tm	BCAS2
ZFAND5	2.6962e-295	0.437972	0.413	0.259	1.06554e-290	Tm	ZFAND5
DYNLT3	2.19909e-293	0.393687	0.262	0.137	8.69082e-289	Tm	DYNLT3
PER11	1.94152e-292	0.436907	0.325	0.186	7.67288e-288	Tm	PER1
DNAJB4	2.09236e-292	0.559209	0.25	0.129	8.269e-288	Tm	DNAJB4
PTMA1	1.59432e-291	0.250344	0.996	0.967	6.30076e-287	Tm	PTMA
PDE4D1	8.36485e-291	0.409277	0.398	0.245	3.30579e-286	Tm	PDE4D
TSPYL21	1.83644e-290	0.454702	0.477	0.313	7.25762e-286	Tm	TSPYL2
FAM177A12	7.86595e-284	0.43985	0.559	0.395	3.10862e-279	Tm	FAM177A1
S100A101	3.16628e-281	0.415738	0.793	0.654	1.25131e-276	Tm	S100A10
TUBA1B	9.72627e-279	0.317045	0.624	0.455	3.84382e-274	Tm	TUBA1B
REL2	1.26774e-273	0.415935	0.578	0.413	5.01009e-269	Tm	REL
S100A41	2.14782e-272	0.281407	0.838	0.658	8.48818e-268	Tm	S100A4
RGS21	2.29231e-272	0.538687	0.46	0.307	9.05923e-268	Tm	RGS2
XCL1	1.04123e-271	1.04036	0.253	0.137	4.11495e-267	Tm	XCL1
MRPL18	5.1167e-267	0.566452	0.299	0.175	2.02212e-262	Tm	MRPL18
PLK31	1.0528e-265	0.386598	0.289	0.162	4.16065e-261	Tm	PLK3
PCBP2	5.31156e-262	0.426986	0.633	0.48	2.09913e-257	Tm	PCBP2
SRGN3	1.27039e-259	0.300387	0.957	0.876	5.02058e-255	Tm	SRGN
EZR2	1.24482e-251	0.405364	0.701	0.546	4.91951e-247	Tm	EZR
CTSA1	4.81138e-246	0.391111	0.284	0.164	1.90146e-241	Tm	CTSA
HOPX1	7.53727e-243	0.285685	0.436	0.279	2.97873e-238	Tm	HOPX
IVNS1ABP2	6.62227e-242	0.391928	0.429	0.286	2.61712e-237	Tm	IVNS1ABP
HNRNPA01	5.30398e-241	0.396807	0.54	0.391	2.09613e-236	Tm	HNRNPA0
SDCBP1	8.74158e-237	0.396773	0.527	0.376	3.45467e-232	Tm	SDCBP
DEDD2	1.44277e-235	0.407957	0.261	0.149	5.70181e-231	Tm	DEDD2
SERP11	4.31889e-231	0.358046	0.634	0.488	1.70682e-226	Tm	SERP1
PDCL32	1.96639e-229	0.468158	0.337	0.214	7.77118e-225	Tm	PDCL3
ZNF3311	8.56085e-227	0.396055	0.555	0.4	3.38325e-222	Tm	ZNF331
FKBP11	3.72812e-219	0.329184	0.333	0.207	1.47335e-214	Tm	FKBP11
TENT5C	1.23777e-215	0.451418	0.426	0.294	4.89168e-211	Tm	TENT5C
SRSF71	9.45515e-214	0.374233	0.851	0.729	3.73668e-209	Tm	SRSF7
XBP1	2.48577e-213	0.447719	0.363	0.238	9.82377e-209	Tm	XBP1
SELENOK2	7.91379e-212	0.390719	0.556	0.417	3.12753e-207	Tm	SELENOK
GLIPR1	1.22778e-211	0.349973	0.49	0.346	4.85218e-207	Tm	GLIPR1
SAMSN11	1.48142e-207	0.327853	0.601	0.449	5.85458e-203	Tm	SAMSN1
RPLP01	7.34363e-207	0.266728	0.945	0.86	2.9022e-202	Tm	RPLP0
CXCR42	6.20886e-206	0.27753	0.921	0.813	2.45374e-201	Tm	CXCR4
FLT3LG	1.02436e-205	0.333223	0.251	0.145	4.04826e-201	Tm	FLT3LG
GABARAPL12	2.01269e-203	0.360919	0.474	0.335	7.95416e-199	Tm	GABARAPL1
GPR65	1.48661e-200	0.369774	0.379	0.254	5.87507e-196	Tm	GPR65
ARF41	6.23405e-200	0.359613	0.423	0.294	2.4637e-195	Tm	ARF4
CCNH1	1.11228e-198	0.333906	0.54	0.394	4.39573e-194	Tm	CCNH
SNHG15	1.88538e-196	0.36264	0.314	0.2	7.45103e-192	Tm	SNHG15
ID21	9.81714e-196	0.379461	0.643	0.495	3.87973e-191	Tm	ID2
PTGES3	7.33864e-194	0.341413	0.66	0.524	2.90023e-189	Tm	PTGES3
EEF1B21	5.06097e-191	0.263661	0.892	0.777	2.00009e-186	Tm	EEF1B2
PNP	3.41084e-188	0.41687	0.283	0.177	1.34796e-183	Tm	PNP
ATP1A1	4.60034e-185	0.356623	0.37	0.25	1.81805e-180	Tm	ATP1A1
DNAJB91	4.9565e-184	0.341614	0.275	0.17	1.95881e-179	Tm	DNAJB9
IDS1	1.92912e-183	0.298112	0.564	0.424	7.62386e-179	Tm	IDS
SBDS	1.35598e-181	0.323466	0.423	0.298	5.35882e-177	Tm	SBDS
GTF2B1	3.7327e-181	0.351522	0.385	0.265	1.47516e-176	Tm	GTF2B
SRSF21	5.79944e-181	0.341889	0.693	0.555	2.29194e-176	Tm	SRSF2
LEPROTL12	4.51028e-180	0.273936	0.713	0.562	1.78246e-175	Tm	LEPROTL1
SH2D2A1	6.99428e-174	0.345775	0.462	0.336	2.76414e-169	Tm	SH2D2A
MT-ND4L1	8.85942e-174	0.303483	0.798	0.696	3.50124e-169	Tm	MT-ND4L
CCNI1	1.18858e-168	0.277477	0.727	0.591	4.69726e-164	Tm	CCNI
JMJD61	4.9819e-168	0.282292	0.381	0.261	1.96885e-163	Tm	JMJD6
SLC7A52	7.7101e-167	0.299708	0.347	0.232	3.04703e-162	Tm	SLC7A5
DNAJB61	1.51826e-166	0.305931	0.575	0.442	6.00017e-162	Tm	DNAJB6
IFRD11	1.67243e-166	0.28431	0.393	0.272	6.60944e-162	Tm	IFRD1
RPL412	4.75897e-166	0.257724	0.988	0.955	1.88075e-161	Tm	RPL41
PNRC11	1.46923e-165	0.279021	0.875	0.77	5.8064e-161	Tm	PNRC1
LTB1	7.8294e-160	0.337739	0.386	0.265	3.09418e-155	Tm	LTB
SNHG8	1.54392e-156	0.341035	0.476	0.357	6.10156e-152	Tm	SNHG8
NR4A31	6.37572e-156	0.365064	0.273	0.175	2.51969e-151	Tm	NR4A3
HSPB11	4.57456e-155	0.583118	0.466	0.351	1.80787e-150	Tm	HSPB1
EMD1	2.71833e-153	0.306747	0.406	0.294	1.07428e-148	Tm	EMD
CYTIP	1.91706e-151	0.257676	0.746	0.613	7.5762e-147	Tm	CYTIP
AKIRIN11	4.75601e-151	0.266051	0.326	0.22	1.87958e-146	Tm	AKIRIN1
ARID5A2	7.58588e-151	0.32978	0.362	0.253	2.99794e-146	Tm	ARID5A
TIPARP1	3.84059e-150	0.289322	0.301	0.199	1.5178e-145	Tm	TIPARP
HSPA9	7.99767e-150	0.260218	0.392	0.279	3.16068e-145	Tm	HSPA9
TNF	1.33213e-148	0.640973	0.306	0.205	5.26458e-144	Tm	TNF
ODF2L1	2.52992e-148	0.286775	0.305	0.203	9.99824e-144	Tm	ODF2L
SLC3A21	5.54661e-147	0.264462	0.447	0.327	2.19202e-142	Tm	SLC3A2
GATA32	1.91694e-146	0.32016	0.3	0.201	7.57573e-142	Tm	GATA3
DDIT3	2.06026e-145	0.340107	0.277	0.182	8.14215e-141	Tm	DDIT3
SAT1	3.80114e-145	0.370684	0.681	0.563	1.50221e-140	Tm	SAT1
SRSF3	9.81052e-143	0.302718	0.58	0.462	3.87712e-138	Tm	SRSF3
CXCR61	1.62112e-139	0.259374	0.279	0.18	6.40668e-135	Tm	CXCR6
PBXIP11	1.12441e-138	0.26324	0.334	0.23	4.44368e-134	Tm	PBXIP1
TCP1	1.59418e-138	0.281144	0.357	0.252	6.3002e-134	Tm	TCP1
MGAT4A	1.82847e-137	0.255321	0.358	0.251	7.22613e-133	Tm	MGAT4A
RPL22L1	1.32279e-130	0.288512	0.475	0.362	5.22768e-126	Tm	RPL22L1
CCT4	7.8481e-125	0.256841	0.417	0.309	3.10157e-120	Tm	CCT4
AHSA11	2.48735e-124	0.295405	0.301	0.209	9.82999e-120	Tm	AHSA1
GLUL	1.12576e-123	0.280273	0.279	0.188	4.44902e-119	Tm	GLUL
H2AFX1	7.91978e-117	0.264299	0.289	0.2	3.1299e-112	Tm	H2AFX
IER5	3.70652e-116	0.35302	0.3	0.21	1.46482e-111	Tm	IER5
ICOS2	6.94454e-114	0.250787	0.298	0.206	2.74448e-109	Tm	ICOS
DOK2	1.8354e-106	0.349049	0.375	0.284	7.25349e-102	Tm	DOK2
CKS22	1.15019e-103	0.295901	0.314	0.226	4.54556e-99	Tm	CKS2
AC020916.1	1.95543e-102	0.287588	0.277	0.194	7.72787e-98	Tm	AC020916.1
RHOB1	7.74349e-99	0.398994	0.27	0.192	3.06023e-94	Tm	RHOB
SOCS11	1.88237e-97	0.295505	0.377	0.286	7.43912e-93	Tm	SOCS1
PLIN21	7.65449e-63	0.28122	0.288	0.221	3.02505e-58	Tm	PLIN2
XCL21	3.81418e-57	0.483786	0.263	0.203	1.50736e-52	Tm	XCL2
JUND1	2.01802e-31	0.438783	0.685	0.654	7.97522e-27	Tm	JUND
RPS102	1.13626e-20	0.267598	0.453	0.428	4.49051e-16	Tm	RPS10
KLRC1	0	1.26633	0.303	0.095	0	Trm	KLRC1
GNLY1	0	1.26447	0.409	0.245	0	Trm	GNLY
ZNF683	0	1.01314	0.381	0.17	0	Trm	ZNF683
KLRB12	0	0.985739	0.426	0.237	0	Trm	KLRB1
S100A42	0	0.951627	0.908	0.658	0	Trm	S100A4
CAPG2	0	0.917088	0.382	0.166	0	Trm	CAPG
HOPX2	0	0.90304	0.539	0.273	0	Trm	HOPX
CKLF1	0	0.900945	0.596	0.351	0	Trm	CKLF
CD631	0	0.780021	0.6	0.371	0	Trm	CD63
XCL11	0	0.693959	0.296	0.137	0	Trm	XCL1
LGALS32	0	0.671911	0.493	0.282	0	Trm	LGALS3
CD72	0	0.630064	0.738	0.538	0	Trm	CD7
CD521	0	0.60735	0.89	0.714	0	Trm	CD52
ALOX5AP1	0	0.567081	0.658	0.45	0	Trm	ALOX5AP
S100A6	0	0.536298	0.877	0.751	0	Trm	S100A6
MYL12A	0	0.515022	0.866	0.718	0	Trm	MYL12A
TMSB4X	0	0.417681	1	0.99	0	Trm	TMSB4X
RPS19	0	0.323508	0.997	0.967	0	Trm	RPS19
RPS181	0	0.27402	0.997	0.972	0	Trm	RPS18
TPT12	1.48416e-302	0.306397	0.994	0.968	5.86541e-298	Trm	TPT1
SH3BGRL31	6.73363e-301	0.438937	0.941	0.851	2.66113e-296	Trm	SH3BGRL3
CTSA2	3.22148e-297	0.62956	0.309	0.167	1.27313e-292	Trm	CTSA
IL321	2.17944e-290	0.437812	0.915	0.817	8.61316e-286	Trm	IL32
TXNIP	1.83586e-287	0.614799	0.775	0.625	7.2553e-283	Trm	TXNIP
HCST1	4.46213e-275	0.426847	0.8	0.665	1.76343e-270	Trm	HCST
OXNAD1	6.53925e-272	0.492301	0.444	0.281	2.58431e-267	Trm	OXNAD1
LTB2	1.07045e-259	0.811314	0.418	0.266	4.23041e-255	Trm	LTB
LINC018711	5.59106e-249	0.651607	0.326	0.189	2.20959e-244	Trm	LINC01871
IL7R2	1.45199e-230	0.524429	0.633	0.466	5.73828e-226	Trm	IL7R
LGALS11	6.04302e-217	0.606932	0.547	0.398	2.3882e-212	Trm	LGALS1
S100A112	3.46489e-213	0.369364	0.688	0.528	1.36932e-208	Trm	S100A11
BCL2	3.02693e-211	0.46851	0.29	0.166	1.19624e-206	Trm	BCL2
RPL351	4.4048e-210	0.275879	0.946	0.895	1.74078e-205	Trm	RPL35
ITGA1	1.48399e-206	0.447827	0.286	0.163	5.86473e-202	Trm	ITGA1
ACTB1	4.04988e-199	0.388491	0.982	0.947	1.60051e-194	Trm	ACTB
TRG-AS1	1.50325e-187	0.585666	0.295	0.18	5.94083e-183	Trm	TRG-AS1
NCF1	3.09812e-185	0.421153	0.262	0.15	1.22438e-180	Trm	NCF1
FP671120.4	2.65458e-178	0.624739	0.262	0.152	1.04909e-173	Trm	FP671120.4
CD21	6.56588e-178	0.357417	0.776	0.678	2.59483e-173	Trm	CD2
FP236383.3	2.32629e-164	0.71043	0.314	0.199	9.19349e-160	Trm	FP236383.3
FKBP111	1.29403e-163	0.43103	0.328	0.214	5.11399e-159	Trm	FKBP11
CD3D1	2.05449e-159	0.328535	0.804	0.719	8.11936e-155	Trm	CD3D
CLIC11	9.70582e-153	0.322669	0.768	0.656	3.83574e-148	Trm	CLIC1
PTPRCAP	8.48766e-152	0.455738	0.476	0.353	3.35432e-147	Trm	PTPRCAP
CD961	4.02812e-145	0.333207	0.618	0.499	1.59191e-140	Trm	CD96
IFITM21	1.28482e-139	0.353953	0.713	0.593	5.07759e-135	Trm	IFITM2
ACTG11	4.52291e-135	0.296431	0.903	0.831	1.78745e-130	Trm	ACTG1
RHOC1	1.19652e-134	0.399981	0.298	0.197	4.72866e-130	Trm	RHOC
CD3G1	2.33106e-134	0.329136	0.642	0.537	9.21234e-130	Trm	CD3G
RAC21	3.9634e-131	0.341595	0.714	0.609	1.56634e-126	Trm	RAC2
VAMP8	5.77987e-128	0.330268	0.474	0.362	2.2842e-123	Trm	VAMP8
GNPTAB	1.28389e-124	0.357133	0.254	0.162	5.07393e-120	Trm	GNPTAB
DAD11	8.60083e-123	0.323537	0.453	0.344	3.39905e-118	Trm	DAD1
ID22	2.01012e-122	0.325526	0.619	0.506	7.944e-118	Trm	ID2
TSPO1	6.66151e-120	0.322063	0.427	0.319	2.63263e-115	Trm	TSPO
H1FX	1.85202e-119	0.362174	0.439	0.325	7.31918e-115	Trm	H1FX
EVL	3.84917e-115	0.288212	0.664	0.559	1.52119e-110	Trm	EVL
MIF1	9.19234e-115	0.316554	0.733	0.633	3.63281e-110	Trm	MIF
CTSW1	1.71679e-114	0.346313	0.607	0.492	6.78476e-110	Trm	CTSW
CTSD1	2.37586e-108	0.310138	0.472	0.367	9.38938e-104	Trm	CTSD
SCML4	2.93159e-108	0.309755	0.292	0.199	1.15856e-103	Trm	SCML4
MYL12B	6.54246e-106	0.251011	0.793	0.706	2.58558e-101	Trm	MYL12B
APRT	1.31864e-105	0.29087	0.529	0.428	5.21125e-101	Trm	APRT
OST4	6.04462e-105	0.253904	0.698	0.614	2.38883e-100	Trm	OST4
PARP8	1.21171e-104	0.272016	0.537	0.431	4.78866e-100	Trm	PARP8
OSTF1	5.94417e-104	0.32756	0.405	0.308	2.34914e-99	Trm	OSTF1
PRELID11	1.04718e-102	0.301501	0.364	0.267	4.13847e-98	Trm	PRELID1
PEBP1	5.46794e-100	0.286301	0.427	0.327	2.16093e-95	Trm	PEBP1
LCP2	4.74213e-97	0.333446	0.439	0.346	1.87409e-92	Trm	LCP2
ITGAE1	6.81016e-97	0.283013	0.315	0.221	2.69138e-92	Trm	ITGAE
GSTK1	4.1283e-93	0.281758	0.536	0.442	1.6315e-88	Trm	GSTK1
CCDC107	1.20554e-92	0.307014	0.313	0.226	4.76431e-88	Trm	CCDC107
TSTD1	9.07903e-91	0.298649	0.349	0.261	3.58803e-86	Trm	TSTD1
ABRACL	1.35963e-90	0.290783	0.435	0.342	5.37324e-86	Trm	ABRACL
CXCR62	1.84522e-89	0.272411	0.274	0.186	7.29232e-85	Trm	CXCR6
COX6C1	8.14218e-89	0.258336	0.578	0.484	3.21779e-84	Trm	COX6C
DRAP11	2.84366e-87	0.293462	0.505	0.413	1.12381e-82	Trm	DRAP1
MZT2B	4.05912e-87	0.265667	0.462	0.366	1.60416e-82	Trm	MZT2B
DHRS7	2.68107e-83	0.287579	0.416	0.328	1.05956e-78	Trm	DHRS7
TBC1D10C	1.40893e-82	0.262456	0.385	0.296	5.5681e-78	Trm	TBC1D10C
CHCHD10	3.23112e-81	0.292697	0.283	0.204	1.27694e-76	Trm	CHCHD10
SELENOH	7.35769e-81	0.313722	0.32	0.24	2.90776e-76	Trm	SELENOH
TMEM14B	9.08653e-79	0.260438	0.329	0.247	3.591e-74	Trm	TMEM14B
EMB	2.8368e-77	0.2546	0.477	0.391	1.1211e-72	Trm	EMB
APBB1IP	1.55625e-74	0.253827	0.433	0.349	6.15029e-70	Trm	APBB1IP
ECH11	9.06351e-72	0.265472	0.314	0.238	3.5819e-67	Trm	ECH1
PPP1R18	5.31352e-71	0.266027	0.346	0.267	2.0999e-66	Trm	PPP1R18
BRK11	8.17761e-71	0.259716	0.417	0.337	3.23179e-66	Trm	BRK1
PAXX	1.72758e-67	0.303289	0.414	0.343	6.82739e-63	Trm	PAXX
ZYX	4.80548e-64	0.305798	0.322	0.251	1.89912e-59	Trm	ZYX
MT-ATP8	7.72974e-63	0.297083	0.54	0.466	3.05479e-58	Trm	MT-ATP8
MT-ND3	1.06692e-61	0.477545	0.904	0.885	4.21645e-57	Trm	MT-ND3
TRAC1	7.04587e-55	0.286922	0.409	0.343	2.78453e-50	Trm	TRAC
ERN1	1.63221e-48	0.308724	0.263	0.203	6.45049e-44	Trm	ERN1
MT-ND2	2.53359e-39	0.279534	0.838	0.833	1.00128e-34	Trm	MT-ND2
STMN1	0	3.72851	0.967	0.159	0	Proliferating	STMN1
TUBB	0	3.0119	0.927	0.301	0	Proliferating	TUBB
TUBA1B1	0	2.80203	0.946	0.477	0	Proliferating	TUBA1B
HMGN21	0	2.57665	0.98	0.472	0	Proliferating	HMGN2
RRM2	0	2.54837	0.654	0.006	0	Proliferating	RRM2
TYMS	0	2.48929	0.694	0.012	0	Proliferating	TYMS
MKI67	0	2.32388	0.708	0.017	0	Proliferating	MKI67
UBE2C	0	2.20182	0.621	0.004	0	Proliferating	UBE2C
HMGB21	0	2.12161	0.963	0.457	0	Proliferating	HMGB2
PCLAF	0	2.10588	0.633	0.01	0	Proliferating	PCLAF
NUSAP1	0	2.05904	0.715	0.043	0	Proliferating	NUSAP1
HIST1H1B	0	2.01585	0.51	0.017	0	Proliferating	HIST1H1B
CENPF	0	1.99614	0.681	0.055	0	Proliferating	CENPF
TOP2A	0	1.92891	0.632	0.018	0	Proliferating	TOP2A
ASPM	0	1.87839	0.57	0.01	0	Proliferating	ASPM
DUT	0	1.84709	0.8	0.209	0	Proliferating	DUT
CKS1B	0	1.7294	0.689	0.043	0	Proliferating	CKS1B
CDK1	0	1.66592	0.605	0.019	0	Proliferating	CDK1
H2AFZ1	0	1.65895	0.968	0.545	0	Proliferating	H2AFZ
H2AFV	0	1.58684	0.889	0.367	0	Proliferating	H2AFV
HMGB11	0	1.58572	0.993	0.789	0	Proliferating	HMGB1
GAPDH1	0	1.57336	0.998	0.847	0	Proliferating	GAPDH
SMC41	0	1.50863	0.754	0.14	0	Proliferating	SMC4
PCNA	0	1.49783	0.635	0.09	0	Proliferating	PCNA
PTTG11	0	1.49702	0.767	0.179	0	Proliferating	PTTG1
TPX2	0	1.48509	0.558	0.014	0	Proliferating	TPX2
HLA-DRA1	0	1.45541	0.835	0.322	0	Proliferating	HLA-DRA
ACTB2	0	1.4508	1	0.95	0	Proliferating	ACTB
ZWINT	0	1.40469	0.589	0.006	0	Proliferating	ZWINT
MCM7	0	1.39621	0.57	0.047	0	Proliferating	MCM7
TK1	0	1.34141	0.442	0.007	0	Proliferating	TK1
CENPM	0	1.33374	0.614	0.047	0	Proliferating	CENPM
ASF1B	0	1.30049	0.522	0.007	0	Proliferating	ASF1B
CLSPN	0	1.29977	0.529	0.019	0	Proliferating	CLSPN
KIF22	0	1.29536	0.66	0.088	0	Proliferating	KIF22
CDKN3	0	1.28802	0.521	0.019	0	Proliferating	CDKN3
HIST1H2AI	0	1.28617	0.301	0.012	0	Proliferating	HIST1H2AI
TMEM106C	0	1.28008	0.615	0.066	0	Proliferating	TMEM106C
HIST1H3B	0	1.27151	0.363	0.004	0	Proliferating	HIST1H3B
TMPO	0	1.27112	0.753	0.17	0	Proliferating	TMPO
COX8A1	0	1.26533	0.927	0.45	0	Proliferating	COX8A
ANXA51	0	1.25888	0.863	0.308	0	Proliferating	ANXA5
RANBP11	0	1.24901	0.728	0.184	0	Proliferating	RANBP1
UBE2T	0	1.23602	0.545	0.022	0	Proliferating	UBE2T
CALM31	0	1.23531	0.871	0.308	0	Proliferating	CALM3
SMC2	0	1.22727	0.603	0.036	0	Proliferating	SMC2
CKS23	0	1.22701	0.779	0.233	0	Proliferating	CKS2
MAD2L1	0	1.20296	0.57	0.032	0	Proliferating	MAD2L1
BIRC5	0	1.20274	0.474	0.002	0	Proliferating	BIRC5
H2AFX2	0	1.19202	0.694	0.208	0	Proliferating	H2AFX
CDT1	0	1.18822	0.451	0.006	0	Proliferating	CDT1
ANP32B	0	1.17933	0.873	0.359	0	Proliferating	ANP32B
PKMYT1	0	1.1783	0.445	0.002	0	Proliferating	PKMYT1
CCNA2	0	1.17013	0.467	0.007	0	Proliferating	CCNA2
KIFC1	0	1.16593	0.458	0.006	0	Proliferating	KIFC1
FABP52	0	1.16073	0.774	0.242	0	Proliferating	FABP5
NUDT1	0	1.15279	0.661	0.094	0	Proliferating	NUDT1
PPIA1	0	1.14365	0.99	0.792	0	Proliferating	PPIA
KNL1	0	1.13324	0.4	0.007	0	Proliferating	KNL1
AURKB	0	1.1273	0.414	0.002	0	Proliferating	AURKB
CDC20	0	1.12686	0.333	0.003	0	Proliferating	CDC20
HIST1H3D	0	1.12634	0.323	0.048	0	Proliferating	HIST1H3D
DEK	0	1.12591	0.874	0.341	0	Proliferating	DEK
CENPU	0	1.1189	0.478	0.01	0	Proliferating	CENPU
DHFR	0	1.10666	0.475	0.02	0	Proliferating	DHFR
H2AFY	0	1.1058	0.735	0.169	0	Proliferating	H2AFY
CARHSP1	0	1.10199	0.705	0.144	0	Proliferating	CARHSP1
ATAD2	0	1.09702	0.556	0.068	0	Proliferating	ATAD2
CDCA8	0	1.09402	0.436	0.005	0	Proliferating	CDCA8
DDX39A	0	1.08738	0.719	0.169	0	Proliferating	DDX39A
CFL11	0	1.08456	0.995	0.836	0	Proliferating	CFL1
CENPW	0	1.08367	0.502	0.008	0	Proliferating	CENPW
SIVA1	0	1.07761	0.771	0.241	0	Proliferating	SIVA1
GTSE1	0	1.07283	0.422	0.002	0	Proliferating	GTSE1
EZH2	0	1.06666	0.549	0.062	0	Proliferating	EZH2
RAD51AP1	0	1.05277	0.446	0.005	0	Proliferating	RAD51AP1
MCM3	0	1.04526	0.506	0.053	0	Proliferating	MCM3
RPA31	0	1.03784	0.697	0.151	0	Proliferating	RPA3
CENPK	0	1.03256	0.557	0.045	0	Proliferating	CENPK
ANAPC111	0	1.02258	0.775	0.24	0	Proliferating	ANAPC11
MCM5	0	1.02017	0.459	0.054	0	Proliferating	MCM5
FEN1	0	1.00555	0.438	0.022	0	Proliferating	FEN1
DLGAP5	0	0.994917	0.383	0.002	0	Proliferating	DLGAP5
CCNB2	0	0.988584	0.38	0.003	0	Proliferating	CCNB2
BANF11	0	0.988118	0.762	0.203	0	Proliferating	BANF1
LMNB1	0	0.986834	0.616	0.105	0	Proliferating	LMNB1
DTYMK	0	0.974934	0.526	0.037	0	Proliferating	DTYMK
CKAP2L	0	0.969358	0.426	0.007	0	Proliferating	CKAP2L
CENPN	0	0.96927	0.48	0.029	0	Proliferating	CENPN
DNAJC9	0	0.961195	0.585	0.115	0	Proliferating	DNAJC9
FANCI	0	0.952873	0.429	0.014	0	Proliferating	FANCI
NUF2	0	0.952854	0.384	0.007	0	Proliferating	NUF2
CENPE	0	0.950234	0.396	0.018	0	Proliferating	CENPE
TALDO11	0	0.943026	0.713	0.183	0	Proliferating	TALDO1
SKA2	0	0.926765	0.571	0.083	0	Proliferating	SKA2
DNMT1	0	0.925464	0.638	0.154	0	Proliferating	DNMT1
PRC1	0	0.921195	0.44	0.021	0	Proliferating	PRC1
SAE1	0	0.917376	0.555	0.076	0	Proliferating	SAE1
CDKN2A	0	0.916491	0.532	0.074	0	Proliferating	CDKN2A
NCAPG	0	0.915725	0.41	0.008	0	Proliferating	NCAPG
HIST1H2AJ	0	0.912226	0.295	0.007	0	Proliferating	HIST1H2AJ
CENPX	0	0.910553	0.524	0.091	0	Proliferating	CENPX
RRM1	0	0.90559	0.506	0.067	0	Proliferating	RRM1
LSM4	0	0.897443	0.644	0.155	0	Proliferating	LSM4
KIF11	0	0.892229	0.396	0.012	0	Proliferating	KIF11
HMGB3	0	0.891027	0.372	0.012	0	Proliferating	HMGB3
PRDX31	0	0.885852	0.629	0.125	0	Proliferating	PRDX3
MAD2L21	0	0.884894	0.559	0.098	0	Proliferating	MAD2L2
HELLS	0	0.883823	0.435	0.04	0	Proliferating	HELLS
FBXO5	0	0.883634	0.383	0.019	0	Proliferating	FBXO5
UHRF1	0	0.882418	0.353	0.005	0	Proliferating	UHRF1
YWHAH1	0	0.881484	0.658	0.161	0	Proliferating	YWHAH
GGH	0	0.880387	0.413	0.009	0	Proliferating	GGH
KIF20B	0	0.874031	0.506	0.08	0	Proliferating	KIF20B
SNRPD11	0	0.869322	0.73	0.205	0	Proliferating	SNRPD1
ORC6	0	0.869	0.414	0.01	0	Proliferating	ORC6
RACGAP1	0	0.867567	0.396	0.017	0	Proliferating	RACGAP1
CDCA5	0	0.85395	0.358	0.002	0	Proliferating	CDCA5
HSPB111	0	0.834215	0.682	0.185	0	Proliferating	HSPB11
SPC25	0	0.83229	0.357	0.001	0	Proliferating	SPC25
HMMR	0	0.832061	0.308	0.005	0	Proliferating	HMMR
NCAPH	0	0.830562	0.397	0.018	0	Proliferating	NCAPH
HIST1H2AG	0	0.830456	0.357	0.039	0	Proliferating	HIST1H2AG
CCNB1	0	0.828465	0.265	0.01	0	Proliferating	CCNB1
NDC80	0	0.825165	0.423	0.03	0	Proliferating	NDC80
NUDT211	0	0.820074	0.654	0.163	0	Proliferating	NUDT21
GINS2	0	0.811565	0.305	0.007	0	Proliferating	GINS2
CDCA3	0	0.80671	0.327	0.002	0	Proliferating	CDCA3
DTL	0	0.805934	0.357	0.008	0	Proliferating	DTL
KIF23	0	0.80436	0.334	0.008	0	Proliferating	KIF23
USP1	0	0.801941	0.568	0.121	0	Proliferating	USP1
FAM111B	0	0.800926	0.316	0.004	0	Proliferating	FAM111B
TROAP	0	0.799576	0.322	0.002	0	Proliferating	TROAP
LSM5	0	0.7942	0.641	0.147	0	Proliferating	LSM5
CENPA	0	0.790103	0.302	0.002	0	Proliferating	CENPA
HIST1H2AL	0	0.789565	0.294	0.014	0	Proliferating	HIST1H2AL
SMC1A	0	0.789033	0.565	0.126	0	Proliferating	SMC1A
PHF19	0	0.78714	0.463	0.054	0	Proliferating	PHF19
PSMC31	0	0.786828	0.599	0.135	0	Proliferating	PSMC3
GMNN	0	0.786261	0.431	0.048	0	Proliferating	GMNN
BARD1	0	0.785173	0.424	0.042	0	Proliferating	BARD1
HPRT11	0	0.78441	0.556	0.122	0	Proliferating	HPRT1
KIF2C	0	0.779358	0.326	0.002	0	Proliferating	KIF2C
NRM	0	0.775936	0.389	0.025	0	Proliferating	NRM
LIG1	0	0.774353	0.404	0.036	0	Proliferating	LIG1
MXD3	0	0.773678	0.313	0.005	0	Proliferating	MXD3
CCDC167	0	0.772462	0.582	0.111	0	Proliferating	CCDC167
WDR34	0	0.764287	0.335	0.01	0	Proliferating	WDR34
HIST1H2AM	0	0.762875	0.255	0.021	0	Proliferating	HIST1H2AM
ANLN	0	0.758921	0.317	0.004	0	Proliferating	ANLN
ACOT7	0	0.758073	0.383	0.03	0	Proliferating	ACOT7
KIF14	0	0.756546	0.291	0.003	0	Proliferating	KIF14
ESCO2	0	0.754229	0.324	0.003	0	Proliferating	ESCO2
ATAD5	0	0.750337	0.345	0.021	0	Proliferating	ATAD5
TCF19	0	0.749531	0.34	0.011	0	Proliferating	TCF19
DIAPH3	0	0.745359	0.317	0.001	0	Proliferating	DIAPH3
HJURP	0	0.741945	0.287	0.001	0	Proliferating	HJURP
KIF15	0	0.737436	0.32	0.001	0	Proliferating	KIF15
CEP55	0	0.733483	0.298	0.004	0	Proliferating	CEP55
TACC3	0	0.731816	0.441	0.063	0	Proliferating	TACC3
AP2S11	0	0.730272	0.664	0.181	0	Proliferating	AP2S1
MCM4	0	0.727846	0.33	0.02	0	Proliferating	MCM4
CHEK1	0	0.725972	0.35	0.012	0	Proliferating	CHEK1
NEIL3	0	0.725388	0.301	0.005	0	Proliferating	NEIL3
CENPH	0	0.721372	0.369	0.018	0	Proliferating	CENPH
CDCA2	0	0.718092	0.321	0.004	0	Proliferating	CDCA2
IFI27L1	0	0.715649	0.381	0.029	0	Proliferating	IFI27L1
NCAPG2	0	0.714204	0.333	0.012	0	Proliferating	NCAPG2
PLK1	0	0.712084	0.25	0.002	0	Proliferating	PLK1
RNASEH2A	0	0.708288	0.367	0.022	0	Proliferating	RNASEH2A
ACYP1	0	0.707765	0.427	0.062	0	Proliferating	ACYP1
CCDC34	0	0.697653	0.342	0.013	0	Proliferating	CCDC34
CKAP5	0	0.695602	0.406	0.057	0	Proliferating	CKAP5
CDCA4	0	0.694464	0.43	0.059	0	Proliferating	CDCA4
FAM111A	0	0.693218	0.518	0.113	0	Proliferating	FAM111A
TFDP1	0	0.69261	0.433	0.064	0	Proliferating	TFDP1
BRCA2	0	0.690874	0.32	0.015	0	Proliferating	BRCA2
HIST1H2AH	0	0.681922	0.251	0.009	0	Proliferating	HIST1H2AH
NSD2	0	0.674054	0.365	0.04	0	Proliferating	NSD2
NCAPD2	0	0.671337	0.372	0.028	0	Proliferating	NCAPD2
SHMT2	0	0.671161	0.431	0.06	0	Proliferating	SHMT2
LSM3	0	0.670933	0.636	0.164	0	Proliferating	LSM3
SNRPA	0	0.670158	0.59	0.146	0	Proliferating	SNRPA
NCAPD3	0	0.66965	0.414	0.045	0	Proliferating	NCAPD3
CDC45	0	0.669577	0.274	0.002	0	Proliferating	CDC45
CBX5	0	0.666548	0.481	0.085	0	Proliferating	CBX5
MELK	0	0.664688	0.314	0.003	0	Proliferating	MELK
FDPS	0	0.664501	0.556	0.13	0	Proliferating	FDPS
SAC3D1	0	0.661517	0.294	0.015	0	Proliferating	SAC3D1
RFC4	0	0.656708	0.355	0.031	0	Proliferating	RFC4
RBBP8	0	0.651828	0.372	0.041	0	Proliferating	RBBP8
C19orf48	0	0.643982	0.349	0.037	0	Proliferating	C19orf48
CDCA7	0	0.64088	0.292	0.02	0	Proliferating	CDCA7
MYBL2	0	0.640848	0.277	0.001	0	Proliferating	MYBL2
SSRP1	0	0.640196	0.455	0.082	0	Proliferating	SSRP1
BUB1	0	0.639135	0.317	0.014	0	Proliferating	BUB1
MZT1	0	0.638472	0.502	0.102	0	Proliferating	MZT1
MCM2	0	0.636506	0.261	0.011	0	Proliferating	MCM2
CDC6	0	0.632081	0.288	0.005	0	Proliferating	CDC6
CIAO2A	0	0.626292	0.432	0.085	0	Proliferating	CIAO2A
NME1	0	0.624079	0.37	0.06	0	Proliferating	NME1
CDK4	0	0.622799	0.403	0.061	0	Proliferating	CDK4
BRCA1	0	0.621488	0.293	0.008	0	Proliferating	BRCA1
SNRNP25	0	0.62038	0.372	0.041	0	Proliferating	SNRNP25
SGO2	0	0.616492	0.261	0.011	0	Proliferating	SGO2
ITGB3BP	0	0.613372	0.362	0.039	0	Proliferating	ITGB3BP
LRR1	0	0.605844	0.342	0.027	0	Proliferating	LRR1
RAD51C	0	0.598407	0.369	0.049	0	Proliferating	RAD51C
HIRIP3	0	0.598009	0.36	0.036	0	Proliferating	HIRIP3
PAFAH1B3	0	0.596328	0.398	0.054	0	Proliferating	PAFAH1B3
ECT2	0	0.593662	0.276	0.008	0	Proliferating	ECT2
RPL39L	0	0.585427	0.336	0.035	0	Proliferating	RPL39L
RFC2	0	0.577455	0.308	0.034	0	Proliferating	RFC2
HADH	0	0.577357	0.377	0.043	0	Proliferating	HADH
YEATS4	0	0.576805	0.403	0.059	0	Proliferating	YEATS4
DLEU2	0	0.57283	0.397	0.067	0	Proliferating	DLEU2
HIST1H2BH	0	0.570949	0.256	0.022	0	Proliferating	HIST1H2BH
DEPDC1B	0	0.565706	0.27	0.006	0	Proliferating	DEPDC1B
KIF4A	0	0.560353	0.253	0.002	0	Proliferating	KIF4A
COMMD4	0	0.551929	0.397	0.07	0	Proliferating	COMMD4
MND1	0	0.548258	0.259	0.001	0	Proliferating	MND1
RAD51	0	0.547892	0.264	0.003	0	Proliferating	RAD51
ZDHHC12	0	0.54458	0.401	0.073	0	Proliferating	ZDHHC12
ARHGAP11A	0	0.543166	0.275	0.016	0	Proliferating	ARHGAP11A
BCL2L12	0	0.54193	0.327	0.035	0	Proliferating	BCL2L12
CENPP	0	0.539832	0.257	0.011	0	Proliferating	CENPP
FOXM1	0	0.53877	0.25	0.003	0	Proliferating	FOXM1
SHCBP1	0	0.534673	0.268	0.002	0	Proliferating	SHCBP1
VRK1	0	0.521144	0.393	0.06	0	Proliferating	VRK1
GGCT	0	0.520122	0.355	0.055	0	Proliferating	GGCT
RFC3	0	0.513482	0.255	0.012	0	Proliferating	RFC3
NCAPH2	0	0.511783	0.311	0.038	0	Proliferating	NCAPH2
TEX30	0	0.508045	0.326	0.047	0	Proliferating	TEX30
SCCPDH	0	0.50404	0.304	0.04	0	Proliferating	SCCPDH
CDK2	0	0.49553	0.279	0.022	0	Proliferating	CDK2
ACAT2	0	0.495486	0.385	0.071	0	Proliferating	ACAT2
MASTL	0	0.494047	0.276	0.022	0	Proliferating	MASTL
WDR76	0	0.487189	0.256	0.024	0	Proliferating	WDR76
HINT2	0	0.484322	0.423	0.081	0	Proliferating	HINT2
SLC43A3	0	0.475729	0.272	0.025	0	Proliferating	SLC43A3
HAUS1	0	0.470564	0.33	0.051	0	Proliferating	HAUS1
TPGS2	0	0.470327	0.405	0.074	0	Proliferating	TPGS2
CEP152	0	0.470154	0.259	0.024	0	Proliferating	CEP152
MRPL37	0	0.46322	0.367	0.062	0	Proliferating	MRPL37
MYL6B	0	0.460117	0.294	0.029	0	Proliferating	MYL6B
MTHFD1	0	0.458314	0.291	0.039	0	Proliferating	MTHFD1
TTF2	0	0.451459	0.29	0.043	0	Proliferating	TTF2
RFC5	0	0.446441	0.258	0.017	0	Proliferating	RFC5
PRIM2	0	0.445572	0.299	0.044	0	Proliferating	PRIM2
EMC9	0	0.421577	0.272	0.035	0	Proliferating	EMC9
NUCKS1	9.43959e-308	1.05653	0.848	0.319	3.73052e-303	Proliferating	NUCKS1
ANP32E	2.86091e-306	0.878795	0.715	0.216	1.13063e-301	Proliferating	ANP32E
PKM1	3.28093e-305	1.16989	0.831	0.322	1.29662e-300	Proliferating	PKM
MCM6	4.72735e-305	0.687699	0.432	0.091	1.86825e-300	Proliferating	MCM6
SMC3	3.78753e-303	0.788705	0.635	0.173	1.49683e-298	Proliferating	SMC3
POLR3K	9.06337e-301	0.514324	0.368	0.068	3.58184e-296	Proliferating	POLR3K
PRPSAP1	2.37511e-300	0.40418	0.333	0.057	9.38642e-296	Proliferating	PRPSAP1
CTNNAL1	5.41661e-300	0.446168	0.327	0.056	2.14064e-295	Proliferating	CTNNAL1
MEA1	9.25294e-300	0.688584	0.565	0.142	3.65676e-295	Proliferating	MEA1
HIST1H4C	2.20605e-299	2.58151	0.821	0.397	8.71831e-295	Proliferating	HIST1H4C
LSM21	7.50891e-299	0.717911	0.661	0.182	2.96752e-294	Proliferating	LSM2
RAN1	1.1094e-298	1.11988	0.933	0.517	4.38433e-294	Proliferating	RAN
MIS18BP1	1.92927e-298	0.679503	0.57	0.143	7.62449e-294	Proliferating	MIS18BP1
ACTL6A	8.10733e-296	0.368349	0.302	0.049	3.20402e-291	Proliferating	ACTL6A
YIF1B	1.25444e-295	0.364105	0.36	0.066	4.95754e-291	Proliferating	YIF1B
GNG51	3.32745e-294	1.0446	0.881	0.368	1.31501e-289	Proliferating	GNG5
DDB2	1.4645e-292	0.495666	0.427	0.089	5.7877e-288	Proliferating	DDB2
DCPS	2.51778e-292	0.438679	0.351	0.064	9.95027e-288	Proliferating	DCPS
BLOC1S11	1.03411e-291	0.913184	0.813	0.282	4.08681e-287	Proliferating	BLOC1S1
NABP2	2.75455e-290	0.385809	0.295	0.048	1.0886e-285	Proliferating	NABP2
PGAM11	7.66167e-289	1.09127	0.823	0.328	3.02789e-284	Proliferating	PGAM1
TPI11	3.70034e-288	1.30155	0.922	0.497	1.46238e-283	Proliferating	TPI1
NUTF21	1.68547e-287	0.623645	0.55	0.138	6.66097e-283	Proliferating	NUTF2
C12orf75	2.60143e-287	0.918635	0.789	0.273	1.02809e-282	Proliferating	C12orf75
RNASEH2C	3.89365e-287	0.637597	0.543	0.135	1.53877e-282	Proliferating	RNASEH2C
FANCA	3.91786e-287	0.348045	0.253	0.037	1.54834e-282	Proliferating	FANCA
IDH2	1.20319e-286	0.940584	0.727	0.24	4.75502e-282	Proliferating	IDH2
ACTG12	2.62189e-285	1.14931	0.994	0.838	1.03617e-280	Proliferating	ACTG1
PPIH	2.75264e-285	0.513807	0.474	0.107	1.08784e-280	Proliferating	PPIH
EXOSC8	8.18836e-285	0.441832	0.462	0.102	3.23604e-280	Proliferating	EXOSC8
HLA-DMA1	7.62504e-283	0.718395	0.582	0.154	3.01341e-278	Proliferating	HLA-DMA
RUVBL2	2.25482e-282	0.390611	0.31	0.053	8.91105e-278	Proliferating	RUVBL2
MIR4435-2HG1	2.42927e-282	0.681775	0.519	0.128	9.60049e-278	Proliferating	MIR4435-2HG
RALY1	3.77165e-281	0.967234	0.765	0.271	1.49056e-276	Proliferating	RALY
MRPL51	5.75848e-281	0.743899	0.673	0.198	2.27575e-276	Proliferating	MRPL51
CKAP2	1.74462e-280	0.594726	0.491	0.116	6.89474e-276	Proliferating	CKAP2
PSMB21	1.88912e-278	0.753948	0.686	0.207	7.4658e-274	Proliferating	PSMB2
GEM1	4.2055e-278	0.818469	0.256	0.04	1.66201e-273	Proliferating	GEM
HIST1H1E	4.67611e-276	1.46112	0.617	0.192	1.848e-271	Proliferating	HIST1H1E
RBBP7	3.78e-275	0.640209	0.576	0.152	1.49385e-270	Proliferating	RBBP7
COX5A1	5.29336e-275	0.931689	0.79	0.285	2.09194e-270	Proliferating	COX5A
PFN11	2.92453e-274	1.25439	0.986	0.811	1.15578e-269	Proliferating	PFN1
HIST1H1D	8.12347e-274	1.15114	0.588	0.173	3.21039e-269	Proliferating	HIST1H1D
UQCC2	9.44953e-274	0.526212	0.394	0.082	3.73446e-269	Proliferating	UQCC2
SNRPB1	2.30063e-273	1.00659	0.879	0.384	9.09207e-269	Proliferating	SNRPB
NDUFB31	5.05876e-273	0.639473	0.613	0.169	1.99922e-268	Proliferating	NDUFB3
TOPBP1	9.63717e-270	0.416091	0.323	0.059	3.80861e-265	Proliferating	TOPBP1
MPDU1	5.8755e-265	0.356689	0.316	0.057	2.322e-260	Proliferating	MPDU1
FIBP1	5.21365e-264	0.493518	0.474	0.112	2.06043e-259	Proliferating	FIBP
SNRPC1	2.71353e-263	0.605649	0.586	0.16	1.07239e-258	Proliferating	SNRPC
CXCL131	3.25988e-261	1.72759	0.331	0.067	1.2883e-256	Proliferating	CXCL13
AP1S1	7.77231e-261	0.354454	0.287	0.049	3.07162e-256	Proliferating	AP1S1
SLC25A52	1.98644e-260	1.0565	0.898	0.462	7.85039e-256	Proliferating	SLC25A5
HIST1H1C	2.01683e-259	1.17654	0.606	0.188	7.97049e-255	Proliferating	HIST1H1C
PDCD5	3.03458e-259	0.600881	0.604	0.169	1.19927e-254	Proliferating	PDCD5
FKBP1A1	1.12636e-258	0.935222	0.732	0.258	4.45137e-254	Proliferating	FKBP1A
WDR54	4.16503e-258	0.408235	0.363	0.073	1.64602e-253	Proliferating	WDR54
EBP	9.18072e-258	0.52032	0.484	0.118	3.62822e-253	Proliferating	EBP
POP7	1.01559e-256	0.358727	0.31	0.057	4.01361e-252	Proliferating	POP7
C17orf491	1.84973e-255	0.694616	0.55	0.151	7.31013e-251	Proliferating	C17orf49
DCTN3	4.11847e-255	0.760189	0.679	0.215	1.62762e-250	Proliferating	DCTN3
BOLA3	6.6005e-255	0.447224	0.423	0.095	2.60852e-250	Proliferating	BOLA3
TIMM10	6.72006e-255	0.436336	0.368	0.076	2.65577e-250	Proliferating	TIMM10
ERH1	1.68573e-253	0.794758	0.776	0.276	6.66199e-249	Proliferating	ERH
HLA-DRB12	5.18115e-253	1.44224	0.879	0.467	2.04759e-248	Proliferating	HLA-DRB1
TMEM14A	3.75182e-252	0.466591	0.4	0.088	1.48272e-247	Proliferating	TMEM14A
CDC25B	4.39564e-252	0.501733	0.379	0.081	1.73716e-247	Proliferating	CDC25B
THOC3	4.47445e-252	0.417521	0.38	0.081	1.7683e-247	Proliferating	THOC3
PTMA2	9.65903e-252	0.765724	1	0.971	3.81725e-247	Proliferating	PTMA
RTN3	1.1878e-250	0.515566	0.5	0.127	4.69417e-246	Proliferating	RTN3
POLD2	1.04461e-249	0.359719	0.26	0.043	4.12831e-245	Proliferating	POLD2
UQCRC11	1.11098e-249	0.556095	0.527	0.139	4.39061e-245	Proliferating	UQCRC1
DPM2	3.20458e-249	0.441939	0.345	0.07	1.26645e-244	Proliferating	DPM2
NAA38	1.38207e-248	0.644855	0.624	0.183	5.46193e-244	Proliferating	NAA38
PSMB91	8.67562e-247	0.995228	0.932	0.507	3.42861e-242	Proliferating	PSMB9
HIST2H2AC	1.76915e-245	0.600001	0.297	0.056	6.99168e-241	Proliferating	HIST2H2AC
GUSB	3.21894e-244	0.437904	0.4	0.09	1.27213e-239	Proliferating	GUSB
PSMD14	1.01193e-243	0.447723	0.487	0.122	3.99914e-239	Proliferating	PSMD14
GMPS	3.24069e-243	0.426966	0.397	0.089	1.28072e-238	Proliferating	GMPS
STOML2	1.08588e-242	0.422854	0.42	0.096	4.2914e-238	Proliferating	STOML2
CBX3	1.87619e-241	0.742947	0.777	0.278	7.41469e-237	Proliferating	CBX3
XRCC1	2.60189e-240	0.307671	0.265	0.045	1.02827e-235	Proliferating	XRCC1
PSME21	3.97296e-240	0.973822	0.887	0.412	1.57011e-235	Proliferating	PSME2
COPS3	6.93649e-240	0.525934	0.487	0.125	2.7413e-235	Proliferating	COPS3
ILF21	6.99264e-240	0.734613	0.697	0.233	2.76349e-235	Proliferating	ILF2
CSNK2B1	3.79744e-239	0.82075	0.776	0.293	1.50075e-234	Proliferating	CSNK2B
MRPS11	3.29072e-237	0.351868	0.338	0.069	1.30049e-232	Proliferating	MRPS11
MRPL11	4.13958e-237	0.45218	0.426	0.101	1.63596e-232	Proliferating	MRPL11
RPA1	2.37947e-236	0.378012	0.333	0.068	9.40366e-232	Proliferating	RPA1
TUBA1C	7.38912e-236	0.861399	0.619	0.196	2.92018e-231	Proliferating	TUBA1C
HLA-DRB52	8.49499e-236	1.00154	0.689	0.247	3.35722e-231	Proliferating	HLA-DRB5
ITGB1BP1	7.99641e-235	0.494811	0.517	0.137	3.16018e-230	Proliferating	ITGB1BP1
MAGOHB	1.01123e-234	0.335646	0.277	0.05	3.99639e-230	Proliferating	MAGOHB
PSMA21	1.22682e-234	0.728972	0.712	0.245	4.8484e-230	Proliferating	PSMA2
SNRNP40	1.23044e-233	0.458635	0.466	0.117	4.86271e-229	Proliferating	SNRNP40
CSE1L	2.38933e-233	0.332644	0.267	0.047	9.44265e-229	Proliferating	CSE1L
DCTPP1	3.03503e-233	0.375343	0.281	0.052	1.19944e-228	Proliferating	DCTPP1
HLTF	4.347e-232	0.395289	0.323	0.065	1.71794e-227	Proliferating	HLTF
CDKN2C	7.82588e-232	0.402583	0.281	0.052	3.09279e-227	Proliferating	CDKN2C
MYCBP	3.57884e-231	0.339071	0.292	0.055	1.41436e-226	Proliferating	MYCBP
SMS	6.71601e-231	0.477562	0.472	0.121	2.65417e-226	Proliferating	SMS
ENO11	1.16856e-230	1.03699	0.888	0.434	4.61814e-226	Proliferating	ENO1
RBBP41	1.53846e-230	0.638923	0.616	0.19	6.07999e-226	Proliferating	RBBP4
RPL26L1	1.75093e-230	0.345484	0.278	0.051	6.91969e-226	Proliferating	RPL26L1
VBP1	1.0629e-228	0.422657	0.466	0.118	4.20057e-224	Proliferating	VBP1
MICB	1.80505e-228	0.339008	0.263	0.047	7.13354e-224	Proliferating	MICB
DNPH11	9.0161e-228	0.554218	0.446	0.113	3.56316e-223	Proliferating	DNPH1
CRIP12	1.17151e-227	1.18545	0.953	0.68	4.62979e-223	Proliferating	CRIP1
HDGF	2.27367e-227	0.488131	0.451	0.114	8.98556e-223	Proliferating	HDGF
ATP5MC31	3.8002e-227	0.943569	0.776	0.331	1.50184e-222	Proliferating	ATP5MC3
ETFB1	1.1796e-226	0.529139	0.531	0.148	4.66177e-222	Proliferating	ETFB
GET3	3.02267e-226	0.426635	0.349	0.076	1.19456e-221	Proliferating	GET3
AP1M1	7.6202e-226	0.393752	0.397	0.092	3.0115e-221	Proliferating	AP1M1
VDAC3	2.40685e-225	0.569389	0.588	0.175	9.51188e-221	Proliferating	VDAC3
PPP1CA1	6.96349e-225	0.836551	0.823	0.347	2.75197e-220	Proliferating	PPP1CA
HAT1	7.48178e-225	0.460105	0.414	0.1	2.9568e-220	Proliferating	HAT1
ENTPD11	7.8551e-225	0.559122	0.255	0.046	3.10433e-220	Proliferating	ENTPD1
RHEB	1.48112e-224	0.630735	0.633	0.199	5.85338e-220	Proliferating	RHEB
NDUFA71	6.12494e-224	0.49405	0.452	0.116	2.42058e-219	Proliferating	NDUFA7
MDH11	1.40147e-223	0.62875	0.651	0.209	5.53863e-219	Proliferating	MDH1
PSMB31	1.14961e-222	0.757739	0.798	0.31	4.54327e-218	Proliferating	PSMB3
ACAA2	1.84928e-222	0.470984	0.448	0.115	7.30835e-218	Proliferating	ACAA2
ANAPC15	1.06665e-221	0.376334	0.344	0.074	4.2154e-217	Proliferating	ANAPC15
GPAA1	2.6471e-221	0.372291	0.343	0.074	1.04613e-216	Proliferating	GPAA1
RBX11	3.63857e-221	0.720438	0.739	0.266	1.43796e-216	Proliferating	RBX1
SNRPE1	3.65696e-221	0.550803	0.558	0.162	1.44523e-216	Proliferating	SNRPE
ODF2	5.66917e-221	0.328383	0.272	0.051	2.24046e-216	Proliferating	ODF2
NDUFC21	7.94851e-221	0.662453	0.726	0.253	3.14125e-216	Proliferating	NDUFC2
RNASEH2B	9.16895e-221	0.466775	0.514	0.141	3.62357e-216	Proliferating	RNASEH2B
POLR2H	2.2175e-220	0.359712	0.364	0.082	8.76355e-216	Proliferating	POLR2H
PHF5A	2.40134e-220	0.430836	0.477	0.125	9.4901e-216	Proliferating	PHF5A
MRPL27	1.25036e-219	0.353626	0.369	0.083	4.94144e-215	Proliferating	MRPL27
PIN1	2.49628e-219	0.508748	0.606	0.182	9.86529e-215	Proliferating	PIN1
TMX11	1.02148e-218	0.471153	0.499	0.136	4.03688e-214	Proliferating	TMX1
NUCB2	7.36966e-218	0.71392	0.59	0.186	2.91249e-213	Proliferating	NUCB2
SNRPF1	5.24616e-217	0.677643	0.715	0.249	2.07328e-212	Proliferating	SNRPF
CBX1	6.64202e-217	0.318185	0.283	0.055	2.62493e-212	Proliferating	CBX1
NDUFB61	7.43762e-217	0.595248	0.585	0.178	2.93935e-212	Proliferating	NDUFB6
MRPL13	1.08337e-216	0.332164	0.39	0.092	4.28146e-212	Proliferating	MRPL13
EIF4EBP1	2.56789e-216	0.370112	0.392	0.093	1.01483e-211	Proliferating	EIF4EBP1
CD70	5.62404e-216	0.795685	0.363	0.087	2.22262e-211	Proliferating	CD70
PSMG2	1.37321e-215	0.493208	0.581	0.173	5.42694e-211	Proliferating	PSMG2
PMF1	1.70483e-215	0.45589	0.467	0.123	6.7375e-211	Proliferating	PMF1
HCFC1R1	2.06031e-214	0.367548	0.368	0.085	8.14233e-210	Proliferating	HCFC1R1
CNTRL	7.67388e-214	0.53758	0.534	0.155	3.03272e-209	Proliferating	CNTRL
SNRPG1	8.39347e-214	0.831758	0.822	0.345	3.3171e-209	Proliferating	SNRPG
NUDT51	1.41321e-213	0.409953	0.458	0.119	5.58502e-209	Proliferating	NUDT5
CDK2AP21	1.66959e-213	0.757899	0.685	0.241	6.59823e-209	Proliferating	CDK2AP2
HMGXB4	3.45324e-213	0.32779	0.333	0.072	1.36472e-208	Proliferating	HMGXB4
CD742	4.56832e-213	1.27617	0.955	0.709	1.8054e-208	Proliferating	CD74
NDUFS61	1.1274e-212	0.630134	0.675	0.225	4.4555e-208	Proliferating	NDUFS6
TMEM109	4.09171e-212	0.618348	0.534	0.158	1.61705e-207	Proliferating	TMEM109
IMPDH2	5.98533e-212	0.44032	0.429	0.109	2.3654e-207	Proliferating	IMPDH2
COX6A11	6.30528e-212	0.872722	0.932	0.524	2.49185e-207	Proliferating	COX6A1
CEP57	1.8544e-211	0.517641	0.544	0.16	7.32858e-207	Proliferating	CEP57
PMM1	2.53586e-211	0.30513	0.295	0.06	1.00217e-206	Proliferating	PMM1
CSRP1	3.7142e-211	0.349191	0.392	0.094	1.46785e-206	Proliferating	CSRP1
RAD21	4.32157e-211	0.828738	0.786	0.323	1.70788e-206	Proliferating	RAD21
SARNP	1.55692e-210	0.448572	0.503	0.14	6.15297e-206	Proliferating	SARNP
CD381	1.7351e-210	0.460396	0.362	0.085	6.85712e-206	Proliferating	CD38
PMVK	2.35738e-210	0.392322	0.37	0.086	9.31635e-206	Proliferating	PMVK
SIRPG1	1.71953e-208	0.496799	0.454	0.121	6.79558e-204	Proliferating	SIRPG
MAZ	3.28753e-208	0.596666	0.549	0.166	1.29923e-203	Proliferating	MAZ
MRPL28	3.44891e-208	0.326176	0.384	0.091	1.36301e-203	Proliferating	MRPL28
SUZ12	6.29584e-207	0.420096	0.481	0.132	2.48812e-202	Proliferating	SUZ12
PSIP1	7.2696e-207	0.589222	0.64	0.211	2.87295e-202	Proliferating	PSIP1
NASP1	7.47149e-207	0.727873	0.733	0.278	2.95273e-202	Proliferating	NASP
HMGN1	4.33709e-205	0.884624	0.878	0.446	1.71402e-200	Proliferating	HMGN1
HNRNPA2B1	7.49037e-205	0.808199	0.977	0.76	2.9602e-200	Proliferating	HNRNPA2B1
APIP	1.05575e-204	0.292284	0.281	0.056	4.17231e-200	Proliferating	APIP
ARL6IP12	5.57943e-204	1.29373	0.826	0.398	2.20499e-199	Proliferating	ARL6IP1
IER3IP1	2.24705e-203	0.420459	0.457	0.123	8.88033e-199	Proliferating	IER3IP1
ARL6IP6	3.06947e-203	0.494268	0.472	0.131	1.21305e-198	Proliferating	ARL6IP6
TRNAU1AP	7.17746e-203	0.331632	0.36	0.084	2.83653e-198	Proliferating	TRNAU1AP
ARPC5	1.27978e-202	0.727841	0.834	0.349	5.0577e-198	Proliferating	ARPC5
HSD17B10	3.60677e-202	0.419849	0.44	0.116	1.4254e-197	Proliferating	HSD17B10
CTLA41	3.79017e-202	0.527113	0.393	0.1	1.49787e-197	Proliferating	CTLA4
PPIF	2.75742e-201	0.367237	0.288	0.06	1.08973e-196	Proliferating	PPIF
CDK5RAP2	3.28967e-201	0.328932	0.332	0.075	1.30008e-196	Proliferating	CDK5RAP2
HDAC1	3.0069e-200	0.46698	0.546	0.163	1.18833e-195	Proliferating	HDAC1
GSTO11	2.9013e-199	0.477664	0.546	0.164	1.14659e-194	Proliferating	GSTO1
MTHFD21	1.04269e-198	0.620026	0.584	0.19	4.12071e-194	Proliferating	MTHFD2
USP39	1.32209e-198	0.289773	0.319	0.07	5.22488e-194	Proliferating	USP39
COTL12	3.91652e-198	1.21151	0.868	0.475	1.54781e-193	Proliferating	COTL1
PSMD4	3.22944e-197	0.431172	0.541	0.16	1.27627e-192	Proliferating	PSMD4
SUMO3	5.94408e-197	0.474794	0.539	0.161	2.3491e-192	Proliferating	SUMO3
IFI61	1.54768e-196	0.73532	0.566	0.184	6.11641e-192	Proliferating	IFI6
CISD21	2.41479e-196	0.445397	0.481	0.136	9.54327e-192	Proliferating	CISD2
SUMO21	3.79741e-196	0.83237	0.949	0.623	1.50074e-191	Proliferating	SUMO2
COA3	6.24607e-196	0.319656	0.353	0.083	2.46845e-191	Proliferating	COA3
ALYREF	6.62341e-195	0.585708	0.327	0.078	2.61757e-190	Proliferating	ALYREF
CLTA1	8.91153e-195	0.576766	0.663	0.229	3.52184e-190	Proliferating	CLTA
GLRX3	1.91202e-194	0.358381	0.352	0.084	7.5563e-190	Proliferating	GLRX3
CORO1A1	2.03617e-194	0.975471	0.951	0.647	8.04693e-190	Proliferating	CORO1A
COA6	2.95693e-194	0.321878	0.336	0.078	1.16858e-189	Proliferating	COA6
MZT2B1	5.55259e-194	0.980523	0.794	0.372	2.19439e-189	Proliferating	MZT2B
CD151	5.77544e-194	0.326201	0.302	0.066	2.28245e-189	Proliferating	CD151
APOBEC3H	7.47392e-194	0.467423	0.403	0.105	2.95369e-189	Proliferating	APOBEC3H
ATP5MF1	1.03555e-193	0.802916	0.714	0.285	4.09248e-189	Proliferating	ATP5MF
SRP91	1.57902e-193	0.643136	0.71	0.261	6.24027e-189	Proliferating	SRP9
MRPL17	2.77523e-193	0.325731	0.3	0.065	1.09677e-188	Proliferating	MRPL17
SQLE	3.16824e-193	0.368791	0.256	0.051	1.25209e-188	Proliferating	SQLE
LAGE3	4.10542e-193	0.434499	0.413	0.109	1.62246e-188	Proliferating	LAGE3
RHOA1	5.41872e-193	0.851136	0.939	0.608	2.14148e-188	Proliferating	RHOA
MRPS16	1.97599e-192	0.341148	0.388	0.098	7.80913e-188	Proliferating	MRPS16
DCXR1	4.65104e-192	0.592905	0.662	0.231	1.83809e-187	Proliferating	DCXR
TSEN15	9.11723e-192	0.294621	0.342	0.08	3.60313e-187	Proliferating	TSEN15
VCAM11	1.23244e-191	0.638857	0.278	0.06	4.87061e-187	Proliferating	VCAM1
SSNA1	2.07741e-191	0.497493	0.615	0.199	8.20994e-187	Proliferating	SSNA1
STAG1	2.54528e-191	0.445262	0.438	0.12	1.00589e-186	Proliferating	STAG1
MTCH2	7.68101e-191	0.349945	0.346	0.083	3.03553e-186	Proliferating	MTCH2
PPP4C1	1.60462e-190	0.56045	0.635	0.216	6.34147e-186	Proliferating	PPP4C
SUPT16H	6.11212e-190	0.406272	0.479	0.137	2.41551e-185	Proliferating	SUPT16H
ARPC1B1	9.38145e-190	0.827342	0.885	0.447	3.70755e-185	Proliferating	ARPC1B
SNX10	2.0118e-189	0.344236	0.319	0.073	7.95062e-185	Proliferating	SNX10
ATP5PF1	5.30148e-189	0.749393	0.689	0.266	2.09515e-184	Proliferating	ATP5PF
TMEM107	7.18839e-189	0.280831	0.319	0.072	2.84085e-184	Proliferating	TMEM107
HNRNPAB1	1.05766e-188	0.691471	0.674	0.25	4.17986e-184	Proliferating	HNRNPAB
NDUFS81	1.6187e-188	0.508324	0.631	0.21	6.39711e-184	Proliferating	NDUFS8
SPATS2L	1.13851e-187	0.31279	0.328	0.077	4.4994e-183	Proliferating	SPATS2L
PLEKHJ1	4.5968e-186	0.350754	0.438	0.12	1.81665e-181	Proliferating	PLEKHJ1
NDUFA21	7.38887e-186	0.55114	0.69	0.244	2.92008e-181	Proliferating	NDUFA2
VKORC1	2.68129e-185	0.451496	0.458	0.131	1.05965e-180	Proliferating	VKORC1
PSMD1	3.56413e-185	0.29998	0.386	0.099	1.40854e-180	Proliferating	PSMD1
HSBP11	5.44564e-185	0.415062	0.455	0.129	2.15212e-180	Proliferating	HSBP1
MZT2A	1.05371e-184	0.727602	0.694	0.27	4.16424e-180	Proliferating	MZT2A
TAF15	3.61745e-184	0.569839	0.654	0.231	1.42962e-179	Proliferating	TAF15
MPST	4.24063e-184	0.297647	0.279	0.06	1.6759e-179	Proliferating	MPST
PRPS2	5.14792e-184	0.30084	0.26	0.053	2.03446e-179	Proliferating	PRPS2
PNKD	1.10044e-183	0.312797	0.423	0.114	4.34895e-179	Proliferating	PNKD
PGD	6.00142e-183	0.296578	0.297	0.066	2.37176e-178	Proliferating	PGD
POP4	6.91857e-183	0.310519	0.326	0.077	2.73422e-178	Proliferating	POP4
MRPL521	1.33068e-181	0.42382	0.514	0.157	5.25884e-177	Proliferating	MRPL52
AKR1A1	1.45165e-181	0.367171	0.384	0.1	5.73694e-177	Proliferating	AKR1A1
DNAJC15	1.61116e-181	0.409471	0.545	0.169	6.36731e-177	Proliferating	DNAJC15
TWF21	2.91372e-181	0.470673	0.578	0.188	1.1515e-176	Proliferating	TWF2
SRSF10	5.83931e-181	0.655684	0.77	0.307	2.3077e-176	Proliferating	SRSF10
XPO1	7.12136e-181	0.384225	0.486	0.143	2.81436e-176	Proliferating	XPO1
RBM42	1.16836e-180	0.356193	0.46	0.13	4.61734e-176	Proliferating	RBM42
TOR3A	1.29125e-180	0.295433	0.268	0.057	5.10301e-176	Proliferating	TOR3A
KPNA22	3.66007e-180	0.661468	0.559	0.189	1.44646e-175	Proliferating	KPNA2
WDR11	4.91059e-180	0.614129	0.675	0.25	1.94066e-175	Proliferating	WDR1
DCK	5.81491e-180	0.334458	0.41	0.111	2.29805e-175	Proliferating	DCK
NONO	6.67474e-180	0.574046	0.681	0.251	2.63786e-175	Proliferating	NONO
PCMT1	9.30788e-180	0.440685	0.577	0.186	3.67847e-175	Proliferating	PCMT1
ILK	1.10764e-179	0.398028	0.444	0.126	4.3774e-175	Proliferating	ILK
NDUFAB11	1.89124e-179	0.4853	0.606	0.203	7.47417e-175	Proliferating	NDUFAB1
CFAP20	4.92582e-179	0.343864	0.346	0.086	1.94668e-174	Proliferating	CFAP20
VPS25	2.56492e-178	0.253468	0.261	0.055	1.01366e-173	Proliferating	VPS25
PHPT11	2.76554e-178	0.530131	0.56	0.183	1.09294e-173	Proliferating	PHPT1
BAD	4.2679e-178	0.267152	0.314	0.073	1.68668e-173	Proliferating	BAD
PPM1G1	5.69228e-178	0.590309	0.601	0.209	2.24959e-173	Proliferating	PPM1G
NDUFA111	1.01079e-177	0.648707	0.795	0.329	3.99466e-173	Proliferating	NDUFA11
PYCR2	1.62273e-177	0.356648	0.375	0.098	6.41301e-173	Proliferating	PYCR2
CUEDC2	3.1067e-177	0.283625	0.345	0.085	1.22777e-172	Proliferating	CUEDC2
PSMB61	3.94006e-177	0.636136	0.727	0.282	1.55711e-172	Proliferating	PSMB6
SF3A2	5.44588e-177	0.524118	0.585	0.196	2.15221e-172	Proliferating	SF3A2
PSMD81	5.68786e-177	0.620553	0.761	0.306	2.24784e-172	Proliferating	PSMD8
PLP2	6.9061e-177	0.903856	0.838	0.417	2.72929e-172	Proliferating	PLP2
MCUR1	3.13181e-176	0.316956	0.254	0.053	1.23769e-171	Proliferating	MCUR1
NENF	4.33038e-176	0.44843	0.456	0.134	1.71137e-171	Proliferating	NENF
UFD1	5.68239e-176	0.362101	0.428	0.12	2.24568e-171	Proliferating	UFD1
MIR155HG1	1.69004e-175	0.800744	0.363	0.098	6.67905e-171	Proliferating	MIR155HG
DBI1	1.80799e-175	0.72984	0.826	0.371	7.14519e-171	Proliferating	DBI
PTMS1	2.84143e-175	0.752824	0.532	0.179	1.12293e-170	Proliferating	PTMS
PPP5C	6.17491e-175	0.27974	0.312	0.073	2.44032e-170	Proliferating	PPP5C
TPRKB	9.53802e-175	0.279272	0.332	0.081	3.76943e-170	Proliferating	TPRKB
VDAC11	1.2621e-174	0.559245	0.657	0.238	4.98782e-170	Proliferating	VDAC1
JPT11	2.27829e-174	0.857688	0.697	0.296	9.00381e-170	Proliferating	JPT1
CYC1	3.24733e-174	0.404079	0.427	0.121	1.28334e-169	Proliferating	CYC1
LMF2	3.29688e-174	0.360165	0.386	0.104	1.30293e-169	Proliferating	LMF2
EED	3.40761e-174	0.299513	0.375	0.098	1.34669e-169	Proliferating	EED
NDUFA9	3.48175e-174	0.309396	0.403	0.109	1.37599e-169	Proliferating	NDUFA9
TMUB1	7.36168e-174	0.427923	0.49	0.149	2.90934e-169	Proliferating	TMUB1
PA2G4	7.84157e-174	0.6544	0.733	0.293	3.09899e-169	Proliferating	PA2G4
NHP21	1.22561e-173	0.473879	0.521	0.165	4.84363e-169	Proliferating	NHP2
PLSCR11	2.23594e-173	0.475333	0.411	0.117	8.83645e-169	Proliferating	PLSCR1
HLA-DPA12	6.53616e-173	0.963903	0.868	0.482	2.58309e-168	Proliferating	HLA-DPA1
HMGN31	1.14559e-172	0.566486	0.587	0.202	4.52736e-168	Proliferating	HMGN3
SLBP1	2.70693e-172	0.657401	0.62	0.229	1.06978e-167	Proliferating	SLBP
NDUFB111	4.65355e-172	0.71909	0.851	0.402	1.83908e-167	Proliferating	NDUFB11
ELOVL1	5.4917e-172	0.335688	0.422	0.118	2.17032e-167	Proliferating	ELOVL1
AHI11	4.67747e-171	0.481691	0.4	0.114	1.84853e-166	Proliferating	AHI1
CYB5B	5.28694e-171	0.33375	0.437	0.125	2.0894e-166	Proliferating	CYB5B
MRPL22	6.06661e-171	0.322623	0.412	0.114	2.39752e-166	Proliferating	MRPL22
ACP51	1.80419e-170	0.365295	0.382	0.103	7.13016e-166	Proliferating	ACP5
NDUFS3	5.42897e-170	0.339545	0.449	0.131	2.14553e-165	Proliferating	NDUFS3
KEAP1	7.9642e-170	0.28436	0.267	0.059	3.14745e-165	Proliferating	KEAP1
ATP6V0E2	1.27789e-169	0.326247	0.383	0.103	5.05022e-165	Proliferating	ATP6V0E2
PFKL	3.55184e-169	0.296075	0.332	0.083	1.40369e-164	Proliferating	PFKL
BABAM1	4.78055e-169	0.310458	0.409	0.113	1.88927e-164	Proliferating	BABAM1
NDUFA121	5.21455e-169	0.528909	0.665	0.243	2.06079e-164	Proliferating	NDUFA12
CCT5	6.24528e-169	0.456179	0.556	0.183	2.46813e-164	Proliferating	CCT5
DAZAP1	1.19262e-168	0.362423	0.404	0.113	4.71325e-164	Proliferating	DAZAP1
SF3B41	2.74259e-168	0.392287	0.495	0.153	1.08387e-163	Proliferating	SF3B4
INO80E	5.04788e-167	0.33897	0.378	0.102	1.99492e-162	Proliferating	INO80E
FDFT11	5.45586e-167	0.370706	0.474	0.144	2.15616e-162	Proliferating	FDFT1
PSMB81	6.97824e-167	0.684876	0.845	0.394	2.7578e-162	Proliferating	PSMB8
RAB1B	7.7678e-167	0.501443	0.608	0.213	3.06983e-162	Proliferating	RAB1B
IAH1	8.63614e-167	0.375372	0.503	0.157	3.413e-162	Proliferating	IAH1
PDZD11	1.00751e-166	0.278022	0.292	0.068	3.98168e-162	Proliferating	PDZD11
BAZ1B	3.56108e-166	0.38812	0.452	0.136	1.40734e-161	Proliferating	BAZ1B
HDAC2	6.60462e-166	0.344937	0.358	0.095	2.61015e-161	Proliferating	HDAC2
SEC13	8.59776e-166	0.356371	0.45	0.133	3.39783e-161	Proliferating	SEC13
MYL61	1.02486e-165	0.705298	0.989	0.823	4.05026e-161	Proliferating	MYL6
SNRPA1	2.12677e-165	0.426125	0.52	0.167	8.40499e-161	Proliferating	SNRPA1
CLIC12	2.56481e-165	0.758059	0.965	0.665	1.01361e-160	Proliferating	CLIC1
UQCRQ1	2.90174e-165	0.612011	0.745	0.305	1.14677e-160	Proliferating	UQCRQ
ARL3	3.70818e-165	0.321824	0.269	0.061	1.46547e-160	Proliferating	ARL3
HAVCR21	5.95226e-165	0.453324	0.335	0.088	2.35233e-160	Proliferating	HAVCR2
DCTN2	6.16653e-165	0.359933	0.437	0.128	2.43701e-160	Proliferating	DCTN2
CYB5A	7.74743e-165	0.302875	0.291	0.069	3.06178e-160	Proliferating	CYB5A
NDUFA61	1.05429e-164	0.603009	0.707	0.277	4.16657e-160	Proliferating	NDUFA6
SEM11	1.18825e-164	0.694845	0.698	0.285	4.69595e-160	Proliferating	SEM1
POLR2E1	1.46841e-164	0.459746	0.574	0.195	5.80317e-160	Proliferating	POLR2E
ETHE1	2.35005e-164	0.339554	0.384	0.106	9.28739e-160	Proliferating	ETHE1
C1orf35	2.55016e-164	0.333349	0.353	0.093	1.00782e-159	Proliferating	C1orf35
OLA1	4.55121e-164	0.361266	0.461	0.139	1.79864e-159	Proliferating	OLA1
POLR2G1	5.09333e-164	0.405845	0.55	0.179	2.01289e-159	Proliferating	POLR2G
HLA-DQA12	7.33132e-164	0.647367	0.593	0.216	2.89734e-159	Proliferating	HLA-DQA1
TMEM701	2.50642e-163	0.347686	0.407	0.116	9.90539e-159	Proliferating	TMEM70
SLC25A1	9.03156e-163	0.281105	0.283	0.066	3.56927e-158	Proliferating	SLC25A1
COMTD1	2.03027e-162	0.369165	0.301	0.074	8.02361e-158	Proliferating	COMTD1
LSM7	3.09448e-162	0.568772	0.731	0.29	1.22294e-157	Proliferating	LSM7
IFI27L21	5.10201e-162	0.48231	0.613	0.217	2.01632e-157	Proliferating	IFI27L2
TESC	6.31503e-162	0.321141	0.297	0.072	2.4957e-157	Proliferating	TESC
SMC6	7.54185e-162	0.29132	0.269	0.061	2.98054e-157	Proliferating	SMC6
COX17	1.17898e-161	0.51057	0.626	0.225	4.65931e-157	Proliferating	COX17
PDIA61	2.49539e-161	0.52691	0.667	0.253	9.86177e-157	Proliferating	PDIA6
PSMB7	3.15224e-161	0.355797	0.481	0.149	1.24576e-156	Proliferating	PSMB7
MPC2	3.76001e-161	0.4443	0.635	0.226	1.48596e-156	Proliferating	MPC2
PHB2	5.19196e-161	0.456329	0.623	0.221	2.05186e-156	Proliferating	PHB2
LRRC59	5.74012e-161	0.280878	0.353	0.093	2.26849e-156	Proliferating	LRRC59
PSMC1	6.36882e-161	0.35042	0.435	0.128	2.51696e-156	Proliferating	PSMC1
PSMA41	1.13435e-160	0.457373	0.586	0.203	4.48295e-156	Proliferating	PSMA4
SMARCB1	1.54237e-159	0.32148	0.343	0.09	6.09546e-155	Proliferating	SMARCB1
BUB31	1.58869e-159	0.651326	0.784	0.352	6.27851e-155	Proliferating	BUB3
LY6E1	2.10077e-159	0.839379	0.855	0.437	8.30223e-155	Proliferating	LY6E
SEC11A1	8.46542e-159	0.52171	0.704	0.272	3.34553e-154	Proliferating	SEC11A
IFI351	9.64296e-159	0.343145	0.382	0.107	3.8109e-154	Proliferating	IFI35
ELP5	2.09173e-158	0.296444	0.332	0.086	8.2665e-154	Proliferating	ELP5
VPS29	2.47422e-158	0.431925	0.636	0.228	9.77813e-154	Proliferating	VPS29
C11orf98	3.00533e-158	0.341413	0.315	0.08	1.18771e-153	Proliferating	C11orf98
PSMB5	5.92838e-158	0.261387	0.339	0.089	2.3429e-153	Proliferating	PSMB5
RRP7A	1.6458e-157	0.293113	0.418	0.122	6.50422e-153	Proliferating	RRP7A
SNRPD3	2.48198e-157	0.560904	0.568	0.203	9.80877e-153	Proliferating	SNRPD3
NFYC	4.58202e-157	0.308375	0.328	0.085	1.81081e-152	Proliferating	NFYC
HLA-DMB	6.14416e-157	0.296081	0.269	0.063	2.42817e-152	Proliferating	HLA-DMB
PSMD9	1.03345e-156	0.359169	0.5	0.16	4.08418e-152	Proliferating	PSMD9
NUDCD2	6.97644e-156	0.351096	0.377	0.106	2.75709e-151	Proliferating	NUDCD2
CKLF2	7.2375e-156	0.643789	0.831	0.374	2.86026e-151	Proliferating	CKLF
MRPS24	9.06324e-156	0.311079	0.431	0.129	3.58179e-151	Proliferating	MRPS24
BAX	1.30644e-155	0.551544	0.731	0.293	5.16305e-151	Proliferating	BAX
ATP5F1C1	1.90842e-155	0.56415	0.616	0.232	7.54207e-151	Proliferating	ATP5F1C
RAB11B1	2.10845e-155	0.422142	0.566	0.195	8.3326e-151	Proliferating	RAB11B
PSMA11	4.65886e-155	0.49494	0.723	0.291	1.84118e-150	Proliferating	PSMA1
UBE2I1	4.90452e-155	0.566397	0.737	0.303	1.93827e-150	Proliferating	UBE2I
HNRNPR	6.07935e-155	0.505344	0.687	0.268	2.40256e-150	Proliferating	HNRNPR
CCT81	7.00764e-155	0.486792	0.613	0.224	2.76942e-150	Proliferating	CCT8
IKBIP	7.08459e-155	0.311573	0.31	0.079	2.79983e-150	Proliferating	IKBIP
TIPRL	9.55867e-155	0.350136	0.445	0.136	3.77759e-150	Proliferating	TIPRL
MRPL4	1.61026e-154	0.30445	0.382	0.108	6.36374e-150	Proliferating	MRPL4
EEF1E1	1.76036e-154	0.300763	0.306	0.077	6.95695e-150	Proliferating	EEF1E1
LAMTOR2	2.57388e-154	0.294905	0.413	0.121	1.0172e-149	Proliferating	LAMTOR2
RNPS11	2.94218e-154	0.513787	0.714	0.283	1.16275e-149	Proliferating	RNPS1
SUCLG1	3.14142e-154	0.29549	0.428	0.127	1.24149e-149	Proliferating	SUCLG1
RAD23A	5.40456e-154	0.473753	0.635	0.236	2.13588e-149	Proliferating	RAD23A
PSMC2	9.16067e-154	0.279078	0.391	0.111	3.6203e-149	Proliferating	PSMC2
PSMA61	1.55025e-153	0.550301	0.676	0.268	6.1266e-149	Proliferating	PSMA6
TOMM51	5.47908e-153	0.58743	0.636	0.246	2.16533e-148	Proliferating	TOMM5
SDHD	9.59901e-153	0.353033	0.533	0.176	3.79353e-148	Proliferating	SDHD
UBL7	6.43575e-152	0.260011	0.296	0.074	2.54341e-147	Proliferating	UBL7
GSTP11	9.66839e-152	0.724041	0.833	0.41	3.82095e-147	Proliferating	GSTP1
ADRM11	1.17087e-151	0.413051	0.592	0.208	4.62729e-147	Proliferating	ADRM1
CDKN2D	1.65135e-151	0.516278	0.366	0.107	6.52613e-147	Proliferating	CDKN2D
HACD3	2.2001e-151	0.256757	0.278	0.067	8.6948e-147	Proliferating	HACD3
ADSL	2.7238e-151	0.286285	0.345	0.093	1.07645e-146	Proliferating	ADSL
RAC22	6.33845e-151	0.733412	0.939	0.617	2.50496e-146	Proliferating	RAC2
ELAVL1	7.11714e-151	0.299601	0.37	0.104	2.81269e-146	Proliferating	ELAVL1
ATG3	1.80208e-150	0.303984	0.455	0.141	7.12181e-146	Proliferating	ATG3
AIP	4.22772e-150	0.420425	0.635	0.232	1.67079e-145	Proliferating	AIP
TMEM18	4.9347e-150	0.268188	0.3	0.076	1.95019e-145	Proliferating	TMEM18
LAP31	1.68755e-149	0.355953	0.443	0.138	6.66919e-145	Proliferating	LAP3
RSRC1	3.55405e-149	0.277186	0.372	0.106	1.40456e-144	Proliferating	RSRC1
TXN1	3.58335e-149	0.61722	0.805	0.366	1.41614e-144	Proliferating	TXN
TXNDC171	6.14515e-149	0.389161	0.474	0.153	2.42857e-144	Proliferating	TXNDC17
ARPC41	6.81609e-149	0.495881	0.661	0.255	2.69372e-144	Proliferating	ARPC4
ECHS1	9.2514e-149	0.284107	0.38	0.109	3.65615e-144	Proliferating	ECHS1
UBE2L61	9.73621e-149	0.509683	0.649	0.248	3.84775e-144	Proliferating	UBE2L6
RECQL	1.01839e-148	0.30307	0.429	0.131	4.02469e-144	Proliferating	RECQL
CNPY3	1.45013e-148	0.348436	0.525	0.176	5.73092e-144	Proliferating	CNPY3
FAF1	3.05088e-148	0.317704	0.296	0.076	1.20571e-143	Proliferating	FAF1
PTBP1	3.20154e-148	0.452429	0.603	0.22	1.26525e-143	Proliferating	PTBP1
ID31	4.96672e-148	0.501288	0.352	0.101	1.96285e-143	Proliferating	ID3
LBR	1.07466e-147	0.40074	0.571	0.202	4.24705e-143	Proliferating	LBR
RAB8A	1.15539e-147	0.342618	0.518	0.172	4.56612e-143	Proliferating	RAB8A
PBRM1	3.28455e-147	0.287041	0.388	0.113	1.29805e-142	Proliferating	PBRM1
MRPS12	4.05605e-147	0.309722	0.384	0.111	1.60295e-142	Proliferating	MRPS12
BCAP29	4.34946e-147	0.260615	0.334	0.09	1.71891e-142	Proliferating	BCAP29
UBA2	4.60897e-147	0.350988	0.446	0.14	1.82146e-142	Proliferating	UBA2
GSS	5.00448e-147	0.258028	0.271	0.066	1.97777e-142	Proliferating	GSS
PSMD7	5.7114e-147	0.392051	0.575	0.204	2.25715e-142	Proliferating	PSMD7
ACD	9.38463e-147	0.286057	0.31	0.081	3.7088e-142	Proliferating	ACD
EIF4E	1.46726e-146	0.338186	0.474	0.152	5.79863e-142	Proliferating	EIF4E
PHTF2	1.86573e-146	0.289728	0.352	0.099	7.37337e-142	Proliferating	PHTF2
NDFIP21	1.95793e-146	0.396094	0.292	0.075	7.73775e-142	Proliferating	NDFIP2
KDELR1	4.25768e-146	0.33054	0.56	0.192	1.68264e-141	Proliferating	KDELR1
SNX5	2.58395e-145	0.31812	0.461	0.147	1.02118e-140	Proliferating	SNX5
TIMM17B	3.15689e-145	0.300628	0.435	0.135	1.2476e-140	Proliferating	TIMM17B
CCDC124	3.52639e-145	0.309276	0.401	0.12	1.39363e-140	Proliferating	CCDC124
C22orf39	5.07375e-145	0.282951	0.325	0.088	2.00515e-140	Proliferating	C22orf39
POLR2J	1.60087e-144	0.346632	0.515	0.173	6.32664e-140	Proliferating	POLR2J
SCLT1	1.71054e-144	0.291561	0.319	0.086	6.76004e-140	Proliferating	SCLT1
CYB5R3	1.8922e-144	0.310643	0.433	0.134	7.47797e-140	Proliferating	CYB5R3
COX16	2.46864e-144	0.297341	0.45	0.142	9.75606e-140	Proliferating	COX16
SRPK1	3.42576e-144	0.285589	0.407	0.123	1.35386e-139	Proliferating	SRPK1
SLC25A39	4.07222e-144	0.301573	0.358	0.102	1.60934e-139	Proliferating	SLC25A39
TXN2	5.65804e-144	0.306255	0.396	0.118	2.23606e-139	Proliferating	TXN2
NELFE	5.97836e-144	0.273182	0.365	0.105	2.36265e-139	Proliferating	NELFE
CMC21	6.26459e-144	0.489919	0.703	0.28	2.47576e-139	Proliferating	CMC2
DECR1	8.63547e-144	0.360911	0.466	0.151	3.41274e-139	Proliferating	DECR1
AKR7A2	9.64737e-144	0.291667	0.295	0.077	3.81264e-139	Proliferating	AKR7A2
GLRX5	1.08664e-143	0.31868	0.355	0.101	4.29438e-139	Proliferating	GLRX5
COX6C2	1.39308e-143	0.710954	0.881	0.49	5.50547e-139	Proliferating	COX6C
HMGA1	1.58071e-143	0.468436	0.531	0.188	6.24697e-139	Proliferating	HMGA1
PDAP1	4.23282e-143	0.384933	0.503	0.17	1.67281e-138	Proliferating	PDAP1
ENO2	7.50038e-143	0.26437	0.299	0.078	2.96415e-138	Proliferating	ENO2
DCAF7	7.62211e-143	0.294146	0.413	0.127	3.01226e-138	Proliferating	DCAF7
TRAPPC11	1.61386e-142	0.54484	0.745	0.318	6.37799e-138	Proliferating	TRAPPC1
CPSF6	2.56244e-142	0.314788	0.421	0.131	1.01268e-137	Proliferating	CPSF6
PIN4	4.00679e-142	0.254189	0.345	0.096	1.58348e-137	Proliferating	PIN4
MPC1	4.50873e-142	0.315335	0.418	0.129	1.78185e-137	Proliferating	MPC1
RPS27L	4.53541e-142	0.562536	0.774	0.335	1.79239e-137	Proliferating	RPS27L
HNRNPF	6.03218e-142	0.692748	0.81	0.41	2.38392e-137	Proliferating	HNRNPF
AK2	7.91606e-142	0.256078	0.377	0.11	3.12843e-137	Proliferating	AK2
MAGOH1	2.58938e-141	0.470577	0.687	0.273	1.02332e-136	Proliferating	MAGOH
ATP5PO	3.29528e-141	0.525193	0.643	0.256	1.30229e-136	Proliferating	ATP5PO
CD821	3.47701e-141	0.462669	0.504	0.176	1.37411e-136	Proliferating	CD82
TUBB4B3	4.84271e-141	0.745184	0.798	0.409	1.91384e-136	Proliferating	TUBB4B
RER1	9.81759e-141	0.352533	0.528	0.182	3.87991e-136	Proliferating	RER1
ILF3	1.04406e-140	0.405909	0.597	0.221	4.12611e-136	Proliferating	ILF3
HNRNPA31	1.06768e-140	0.679362	0.888	0.498	4.21949e-136	Proliferating	HNRNPA3
PSMC5	1.56007e-140	0.384626	0.559	0.199	6.1654e-136	Proliferating	PSMC5
UBE2N1	1.61614e-140	0.44578	0.647	0.248	6.38699e-136	Proliferating	UBE2N
PARP1	1.77816e-140	0.378523	0.527	0.184	7.02729e-136	Proliferating	PARP1
ACP1	1.97784e-140	0.367049	0.558	0.198	7.8164e-136	Proliferating	ACP1
NAPA1	2.25167e-140	0.390101	0.579	0.208	8.89862e-136	Proliferating	NAPA
MED30	2.79655e-140	0.261635	0.461	0.147	1.1052e-135	Proliferating	MED30
COPE1	9.56761e-140	0.539317	0.774	0.34	3.78112e-135	Proliferating	COPE
NFATC2IP	9.78334e-140	0.312141	0.358	0.104	3.86638e-135	Proliferating	NFATC2IP
NDUFB21	1.58942e-139	0.570394	0.801	0.364	6.2814e-135	Proliferating	NDUFB2
KPNB1	1.66931e-139	0.397725	0.602	0.223	6.59713e-135	Proliferating	KPNB1
PSMB10	1.80117e-139	0.485086	0.706	0.287	7.11824e-135	Proliferating	PSMB10
LSM6	3.07289e-139	0.285025	0.47	0.153	1.2144e-134	Proliferating	LSM6
EIF5A	1.24434e-138	0.568298	0.691	0.289	4.91765e-134	Proliferating	EIF5A
MRPS36	2.27466e-138	0.310498	0.481	0.16	8.98944e-134	Proliferating	MRPS36
TMEM14C1	3.42646e-138	0.383068	0.434	0.141	1.35414e-133	Proliferating	TMEM14C
BATF1	3.41475e-137	0.473247	0.543	0.201	1.34951e-132	Proliferating	BATF
RBM17	3.81301e-137	0.398608	0.528	0.188	1.5069e-132	Proliferating	RBM17
POMP1	3.82035e-137	0.540303	0.777	0.344	1.5098e-132	Proliferating	POMP
HP1BP3	8.42365e-137	0.57946	0.741	0.323	3.32903e-132	Proliferating	HP1BP3
XRCC61	1.49299e-136	0.526906	0.743	0.323	5.90031e-132	Proliferating	XRCC6
APOBEC3C1	1.55971e-136	0.390381	0.526	0.187	6.16396e-132	Proliferating	APOBEC3C
CCT71	2.17226e-136	0.351857	0.579	0.21	8.58476e-132	Proliferating	CCT7
NDUFB7	2.46019e-136	0.360327	0.59	0.216	9.72266e-132	Proliferating	NDUFB7
PSMD2	3.10067e-136	0.290967	0.439	0.14	1.22539e-131	Proliferating	PSMD2
PARK71	3.1959e-136	0.668964	0.838	0.436	1.26302e-131	Proliferating	PARK7
CCT6A1	3.33143e-136	0.403034	0.596	0.223	1.31658e-131	Proliferating	CCT6A
NUP210	3.46654e-136	0.300424	0.335	0.096	1.36998e-131	Proliferating	NUP210
PHB	7.50814e-136	0.333333	0.474	0.158	2.96722e-131	Proliferating	PHB
ITGAE2	1.24887e-135	0.404163	0.603	0.227	4.93554e-131	Proliferating	ITGAE
PSMA3	1.86826e-135	0.381985	0.604	0.225	7.38337e-131	Proliferating	PSMA3
HTATSF1	5.48292e-135	0.258346	0.363	0.107	2.16685e-130	Proliferating	HTATSF1
PSMC41	1.5976e-134	0.287759	0.476	0.158	6.31373e-130	Proliferating	PSMC4
GBP1	9.30509e-134	0.301727	0.384	0.118	3.67737e-129	Proliferating	GBP1
GTF3C61	1.93625e-133	0.34992	0.511	0.178	7.65204e-129	Proliferating	GTF3C6
ATP5PB	1.44175e-132	0.470782	0.581	0.223	5.6978e-128	Proliferating	ATP5PB
SNF8	1.66805e-132	0.268125	0.369	0.111	6.59213e-128	Proliferating	SNF8
YWHAE1	2.29061e-132	0.416578	0.62	0.241	9.05247e-128	Proliferating	YWHAE
RALA1	2.49628e-132	0.38062	0.494	0.173	9.8653e-128	Proliferating	RALA
RBPJ1	2.52705e-132	0.515107	0.641	0.26	9.98689e-128	Proliferating	RBPJ
ACTR1A	5.26442e-132	0.280034	0.345	0.101	2.0805e-127	Proliferating	ACTR1A
CAMTA1	7.13587e-132	0.281186	0.386	0.119	2.8201e-127	Proliferating	CAMTA1
SIT1	8.79678e-132	0.382602	0.478	0.166	3.47649e-127	Proliferating	SIT1
GTF2A2	1.28225e-131	0.308129	0.569	0.204	5.06745e-127	Proliferating	GTF2A2
NAB11	1.39566e-131	0.251525	0.257	0.065	5.51564e-127	Proliferating	NAB1
PUF60	1.89682e-131	0.315597	0.524	0.183	7.49622e-127	Proliferating	PUF60
PRKDC	1.97695e-131	0.374334	0.475	0.165	7.8129e-127	Proliferating	PRKDC
EIF2AK21	2.45322e-131	0.313452	0.435	0.143	9.69511e-127	Proliferating	EIF2AK2
DDOST	3.43656e-131	0.395787	0.58	0.216	1.35813e-126	Proliferating	DDOST
PSMD131	1.25322e-130	0.329628	0.522	0.185	4.95271e-126	Proliferating	PSMD13
ANP32A	1.89128e-130	0.387717	0.608	0.233	7.47432e-126	Proliferating	ANP32A
NDUFV1	3.32546e-130	0.309897	0.5	0.173	1.31422e-125	Proliferating	NDUFV1
OXCT1	5.06594e-130	0.257802	0.337	0.098	2.00206e-125	Proliferating	OXCT1
NDUFB10	8.15841e-130	0.435425	0.73	0.301	3.2242e-125	Proliferating	NDUFB10
AP2M11	8.80021e-130	0.369753	0.582	0.217	3.47784e-125	Proliferating	AP2M1
MIEN1	1.09747e-129	0.316618	0.488	0.168	4.33719e-125	Proliferating	MIEN1
DDT1	1.17078e-129	0.433747	0.56	0.211	4.62692e-125	Proliferating	DDT
TRIM28	2.0808e-129	0.323209	0.356	0.108	8.22333e-125	Proliferating	TRIM28
PSMA51	1.05078e-128	0.449342	0.661	0.269	4.15267e-124	Proliferating	PSMA5
RPA2	1.23704e-128	0.320796	0.407	0.131	4.88879e-124	Proliferating	RPA2
MRPS34	2.67597e-128	0.340647	0.491	0.172	1.05754e-123	Proliferating	MRPS34
ATP6V0B1	3.2508e-128	0.402198	0.649	0.259	1.28471e-123	Proliferating	ATP6V0B
ATP5MC11	4.37877e-128	0.383418	0.401	0.13	1.73049e-123	Proliferating	ATP5MC1
UQCRH1	6.27426e-128	0.605012	0.848	0.433	2.47959e-123	Proliferating	UQCRH
UBE2S2	8.39764e-128	1.00361	0.682	0.338	3.31875e-123	Proliferating	UBE2S
EMC6	9.32716e-128	0.279857	0.453	0.151	3.6861e-123	Proliferating	EMC6
[truncated: 872 more rows]
