# Supplementary material for: Functional tumor-reactive CD8 + T cells in pancreatic cancer
Source: J Exp Clin Cancer Res. 2025 Aug 25;44:253. doi: 10.1186/s13046-025-03517-1 (PMC12379552; doi:10.1186/s13046-025-03517-1)
Supplement: Supplementary file 8 — Supplementary Material 8 [file 13046_2025_3517_MOESM8_ESM.zip]

Archive with 3 entries (3 files):
- Org&TCR-Control.mp4
- Org&TCR-T1+TCR-T3.mp4
- Org.mp4
